# Supplementary material for: Development of Nurr1 agonists from amodiaquine by scaffold hopping and fragment growing
Source: Commun Chem. 2024 Jun 29;7:149. doi: 10.1038/s42004-024-01224-0 (PMC11217349; doi:10.1038/s42004-024-01224-0)
Supplement: Supplementary file 4 — Supplementary Data 2 [file 42004_2024_1224_MOESM4_ESM.xlsx]

## Sheet: Figure 2a
time [s]	corr heat rate [µcal/s]		molar ratio	enthalpy [kcal/mol]		molar ratio	fit [kcal/mol]
0	-0.00149442		0.0331492	1.64136		0.0330708	-24.4722
1	-0.000897878		0.134263	-22.6546		0.0473109	-24.4252
2	-0.000153925		0.237072	-21.4548		0.0615847	-24.3771
3	0.000476857		0.341604	-24.7124		0.0758921	-24.3279
4	0.0017378		0.447888	-24.085		0.0902333	-24.2775
5	0.00307196		0.555953	-21.9721		0.104608	-24.2258
6	0.00407061		0.66583	-20.2562		0.119017	-24.173
7	0.00447788		0.777547	-16.8999		0.13346	-24.1188
8	0.00409937		0.891138	-14.1055		0.147937	-24.0369
9	0.0030442		1.00663	-10.7566		0.162449	-23.9521
10	0.00192532		1.12406	-8.11002		0.176994	-23.8646
11	0.00132189		1.24346	-7.99902		0.191574	-23.7742
12	0.00138799		1.36486	-6.46747		0.206188	-23.6807
13	0.00171462		1.48829	-4.93108		0.220837	-23.5841
14	0.001734		1.61379	-4.23663		0.23552	-23.4842
15	0.00130459		1.7414	-4.20458		0.250238	-23.3809
16	0.000652037		1.87114	-4.49811		0.264991	-23.2742
17	-0.000127899		2.00306	-2.93165		0.279779	-23.1638
18	-0.000919472		2.13719	-2.6416		0.294601	-23.0497
19	-0.00152746		2.27357	-2.17044		0.309459	-22.9317
20	-0.00186699		2.41223	-1.76325		0.324351	-22.8097
21	-0.00208897		2.55322	-1.64116		0.339279	-22.6836
22	-0.00246499		2.69657	-1.02383		0.354242	-22.5532
23	-0.00290995		2.84232	-0.793993		0.36924	-22.4184
24	-0.00308666		2.99052	-2.5858		0.384273	-22.2791
25	-0.00281641		3.1412	-0.653985		0.399342	-22.1351
26	-0.00210176					0.414447	-21.9863
27	-0.00103038					0.429588	-21.8325
28	0.000106171					0.444764	-21.6737
29	0.00075777					0.459975	-21.5097
30	0.000635396					0.475223	-21.3403
31	1.29424e-06					0.490507	-21.1654
32	-0.0004895					0.505827	-20.985
33	-0.0002921					0.521183	-20.799
34	0.000396157					0.536575	-20.6071
35	0.00160296					0.552004	-20.4094
36	0.00166827					0.567469	-20.2057
37	0.00051204					0.58297	-19.9961
38	-0.00144906					0.598508	-19.7803
39	-0.00345847					0.614083	-19.5585
40	-0.00462363					0.629695	-19.3306
41	-0.00445155					0.645343	-19.0966
42	-0.00322688					0.661028	-18.8565
43	-0.00177475					0.676751	-18.6103
44	-0.000875503					0.69251	-18.3582
45	-0.000901589					0.708307	-18.1003
46	-0.00165302					0.724141	-17.8366
47	-0.00247857					0.740012	-17.5673
48	-0.00274932					0.755921	-17.2927
49	-0.00231271					0.771867	-17.0128
50	-0.00248378					0.787851	-16.728
51	-0.00260302					0.803873	-16.4385
52	-0.0028576					0.819932	-16.1447
53	-0.00304887					0.836029	-15.8468
54	-0.00286646					0.852165	-15.5452
55	-0.00223069					0.868338	-15.2404
56	-0.00133057					0.88455	-14.9326
57	-0.000473764					0.9008	-14.6224
58	0.000136744					0.917088	-14.3102
59	0.000371007					0.933415	-13.9964
60	0.000267664					0.94978	-13.6816
61	0.000126181					0.966184	-13.3662
62	0.000140875					0.982627	-13.0507
63	0.000194596					0.999108	-12.7356
64	-4.84721e-05					1.01563	-12.4214
65	5.88306e-05					1.03219	-12.1086
66	-9.4889e-05					1.04879	-11.7976
67	-0.000787469					1.06542	-11.489
68	-0.00178811					1.0821	-11.1832
69	-0.00252358					1.09882	-10.8805
70	-0.00241188					1.11557	-10.5815
71	-0.00137292					1.13237	-10.2865
72	-1.67556e-05					1.1492	-9.99577
73	0.000858457					1.16608	-9.70975
74	0.000938215					1.18299	-9.4287
75	0.000526923					1.19995	-9.15289
76	3.65745e-05					1.21694	-8.88255
77	-0.000339162					1.23398	-8.61789
78	-0.000420781					1.25105	-8.35908
79	-9.11066e-05					1.26816	-8.10628
80	0.00033441					1.28532	-7.85959
81	0.000393575					1.30252	-7.6191
82	-9.15672e-05					1.31975	-7.38488
83	-0.000915664					1.33703	-7.15697
84	-0.00167737					1.35435	-6.93537
85	-0.00191916					1.37171	-6.72009
86	-0.00223023					1.38911	-6.51109
87	-0.00179857					1.40655	-6.30833
88	-0.000930301					1.42403	-6.11174
89	-0.000356205					1.44155	-5.92125
90	-0.000516856					1.45912	-5.73676
91	-0.00125519					1.47672	-5.55818
92	-0.00197536					1.49437	-5.3854
93	-0.00219472					1.51206	-5.21829
94	-0.00189806					1.52979	-5.05673
95	-0.00129209					1.54756	-4.90058
96	-0.000734264					1.56538	-4.74972
97	-0.000769067					1.58323	-4.60399
98	-0.0017521					1.60113	-4.46325
99	-0.00337679					1.61908	-4.32737
100	-0.00487901					1.63706	-4.19619
101	-0.00551384					1.65508	-4.06957
102	-0.00485903					1.67315	-3.94737
103	-0.00313869					1.69127	-3.82944
104	-0.00121067					1.70942	-3.71564
105	0.000103091					1.72762	-3.60583
106	0.000454589					1.74586	-3.49987
107	6.52606e-05					1.76414	-3.39763
108	-0.000560829					1.78246	-3.29898
109	-0.000928579					1.80083	-3.20378
110	-0.000754382					1.81925	-3.11192
111	-0.000178802					1.8377	-3.02327
112	0.000345409					1.8562	-2.93771
113	0.000266168					1.87475	-2.85512
114	-3.17607e-05					1.89333	-2.77541
115	-0.000918723					1.91196	-2.69845
116	-0.00198823					1.93064	-2.62414
117	-0.00266433					1.94936	-2.55239
118	-0.0027834					1.96812	-2.48309
119	-0.00241501					1.98693	-2.41616
120	-0.00164748					2.00578	-2.3515
121	-0.00058451					2.02468	-2.28903
122	0.000636645					2.04362	-2.22865
123	0.00177035					2.0626	-2.1703
124	0.00237035					2.08163	-2.1139
125	0.00236982					2.10071	-2.05936
126	0.00220778					2.11983	-2.00662
127	0.00237342					2.139	-1.95562
128	0.00294123					2.15821	-1.90627
129	0.00346341					2.17746	-1.85853
130	0.00344961					2.19677	-1.81233
131	0.0029039					2.21611	-1.76761
132	0.00225817					2.2355	-1.72432
133	0.0019285					2.25494	-1.6824
134	0.00194424					2.27443	-1.6418
135	0.00201686					2.29396	-1.60248
136	0.00187476					2.31353	-1.56438
137	0.00152467					2.33316	-1.52745
138	0.00107289					2.35283	-1.49167
139	0.000546136					2.37254	-1.45697
140	-0.00013145					2.3923	-1.42334
141	-0.000922588					2.41211	-1.39071
142	-0.00148225					2.43197	-1.35907
143	-0.00184655					2.45187	-1.32837
144	-0.00158811					2.47182	-1.29857
145	-0.000920422					2.49182	-1.26966
146	-0.00058309					2.51186	-1.24159
147	-0.000983426					2.53195	-1.21433
148	-0.00194743					2.55209	-1.18786
149	-0.00298091					2.57228	-1.16216
150	-0.0037149					2.59251	-1.13718
151	-0.00408436					2.61279	-1.11291
152	-0.00424199					2.63312	-1.08932
153	-0.00439456					2.6535	-1.06639
154	-0.00471449					2.67392	-1.0441
155	-0.00511041					2.6944	-1.02243
156	-0.00542018					2.71492	-1.00135
157	-0.0056084					2.73549	-0.980839
158	-0.00559804					2.75611	-0.960887
159	-0.00521355					2.77677	-0.941471
160	-0.00442429					2.79749	-0.922574
161	-0.00344006					2.81826	-0.904179
162	-0.00254814					2.83907	-0.886269
163	-0.00196992					2.85993	-0.868828
164	-0.00164562					2.88085	-0.851842
165	-0.00144287					2.90181	-0.835295
166	-0.0012795					2.92282	-0.819174
167	-0.000916046					2.94388	-0.803465
168	-0.000256085					2.96499	-0.788155
169	-8.4052e-05					2.98615	-0.773231
170	-0.000337275					3.00736	-0.758682
171	-0.000685697					3.02862	-0.744495
172	-0.000770973					3.04993	-0.73066
173	-0.000334732					3.07129	-0.717166
174	0.000617998					3.09271	-0.704002
175	0.00188155					3.11417	-0.691158
176	0.00321405
177	0.00410104
178	0.00399635
179	0.00279011
180	0.000986354
181	-0.000551973
182	-0.00122478
183	-0.0018904
184	-0.00248339
185	-0.00292839
186	-0.00332893
187	-0.00338319
188	-0.00268525
189	-0.0011409
190	0.000748728
191	0.00214748
192	0.00248989
193	0.00188001
194	0.000682977
195	-0.000798925
196	-0.00218525
197	-0.00324263
198	-0.00403705
199	-0.00469708
200	-0.00526937
201	-0.00562695
202	-0.00556222
203	-0.00508971
204	-0.00450037
205	-0.00414918
206	-0.00396928
207	-0.00362982
208	-0.00289278
209	-0.00200042
210	0.000463634
211	0.00231428
212	0.00249249
213	0.00148848
214	0.000246637
215	-0.000452364
216	-0.000169609
217	0.00111856
218	0.00276962
219	0.00382582
220	0.00368732
221	0.00238064
222	0.00056925
223	-0.000417199
224	-0.000512446
225	0.00115007
226	0.00343952
227	0.00491574
228	0.00507162
229	0.00465631
230	0.00469583
231	0.00540718
232	0.00593959
233	0.00528795
234	0.00332586
235	0.00101198
236	-0.00110442
237	-0.0020979
238	-0.00156189
239	-0.000269052
240	0.00092944
241	0.00154899
242	0.00141942
243	0.000842569
244	0.000456199
245	0.000647748
246	0.00133294
247	0.00199
248	0.00188562
249	0.000536633
250	-0.0016078
251	-0.00357046
252	-0.00523728
253	-0.00631306
254	-0.00686792
255	-0.00702164
256	-0.00680356
257	-0.00623094
258	-0.00538019
259	-0.00429156
260	-0.00300914
261	-0.00166369
262	-0.000611069
263	-0.000264057
264	-0.00069773
265	-0.00163284
266	-0.0024828
267	-0.00276181
268	-0.00243369
269	-0.00179309
270	-0.00124153
271	-0.00099177
272	-0.00106394
273	-0.00136366
274	-0.00174296
275	-0.00215173
276	-0.00245988
277	-0.00221368
278	-0.00177002
279	-0.000647973
280	0.000737559
281	0.00142979
282	0.00102023
283	-0.00013627
284	-0.00126932
285	-0.00175726
286	-0.00129205
287	0.000183166
288	0.00218523
289	0.00372471
290	0.00413534
291	0.00350295
292	0.00234725
293	0.00121886
294	0.000644317
295	0.000835806
296	0.00153707
297	0.00222252
298	0.00229758
299	0.00147347
300	-3.55271e-14
301	-0.000970903
302	-0.00190983
303	-0.00275766
304	-0.00350298
305	-0.0044779
306	-0.00725469
307	-0.0148889
308	-0.0304582
309	-0.0556095
310	-0.0896748
311	-0.129427
312	-0.170097
313	-0.207338
314	-0.238628
315	-0.2636
316	-0.283304
317	-0.298839
318	-0.309954
319	-0.314739
320	-0.310503
321	-0.295405
322	-0.269935
323	-0.237501
324	-0.203507
325	-0.173096
326	-0.148911
327	-0.130672
328	-0.11628
329	-0.103373
330	-0.090673
331	-0.0781765
332	-0.0664483
333	-0.0558287
334	-0.0461591
335	-0.0371024
336	-0.0281382
337	-0.0189815
338	-0.010009
339	-0.00200867
340	0.00438856
341	0.00897902
342	0.0119984
343	0.0137716
344	0.0143702
345	0.0136774
346	0.0117013
347	0.00887272
348	0.0057863
349	0.00279585
350	-2.84217e-14
351	-0.0018089
352	-0.00329138
353	-0.0044964
354	-0.0053498
355	-0.00567055
356	-0.00534413
357	-0.00445293
358	-0.00315856
359	-0.00157098
360	-4.9738e-14
361	0.00120399
362	0.0014087
363	0.000895906
364	0.000327984
365	0.000187647
366	0.00037343
367	0.000546768
368	0.000510428
369	0.000267844
370	6.39488e-14
371	-0.00188221
372	-0.00306329
373	-0.00330191
374	-0.00274507
375	-0.00185247
376	-0.00105654
377	-0.000560327
378	-0.00035303
379	-0.000271903
380	1.27898e-13
381	0.00128376
382	0.00243416
383	0.00303201
384	0.00279661
385	0.001842
386	0.000617001
387	-0.000342134
388	-0.000745976
389	-0.000608002
390	-3.69482e-13
391	0.0012673
392	0.00233383
393	0.00269033
394	0.00230769
395	0.00166688
396	0.00122936
397	0.00100175
398	0.000781379
399	0.000432129
400	-3.05533e-13
401	6.68019e-05
402	5.0886e-05
403	4.18576e-05
404	0.000145601
405	0.000173399
406	-7.5858e-05
407	-0.0004335
408	-0.000547371
409	-0.000341885
410	-1.49214e-13
411	-0.000604108
412	-0.00119041
413	-0.00172247
414	-0.00219653
415	-0.00252717
416	-0.00257212
417	-0.00228949
418	-0.00174591
419	-0.00100357
420	-7.10543e-14
421	0.000932599
422	0.00178531
423	0.00215531
424	0.00200482
425	0.00155031
426	0.000983754
427	0.000484495
428	0.000221961
429	0.000147562
430	1.63425e-13
431	0.000150545
432	9.31742e-05
433	-0.000109536
434	-0.000474651
435	-0.000958906
436	-0.00130241
437	-0.00122217
438	-0.000668863
439	-6.28067e-05
440	4.33431e-13
441	-0.000491528
442	-0.00137214
443	-0.00208653
444	-0.00225452
445	-0.00185354
446	-0.00117269
447	-0.000566927
448	-0.000204359
449	-3.66193e-05
450	-8.52651e-14
451	-0.000180311
452	-0.00033907
453	-0.000140633
454	0.000573753
455	0.00145622
456	0.0013725
457	-0.00211505
458	-0.0135954
459	-0.0389954
460	-0.0839118
461	-0.151607
462	-0.241139
463	-0.346632
464	-0.458693
465	-0.567523
466	-0.665612
467	-0.749044
468	-0.816776
469	-0.868746
470	-0.903956
471	-0.919819
472	-0.913034
473	-0.8816
474	-0.827068
475	-0.755584
476	-0.676837
477	-0.600709
478	-0.534264
479	-0.480063
480	-0.43628
481	-0.398586
482	-0.362675
483	-0.32588
484	-0.287263
485	-0.247241
486	-0.20667
487	-0.166166
488	-0.125878
489	-0.0861158
490	-0.0477703
491	-0.012108
492	0.00484865
493	-0.000953521
494	-0.0113303
495	-0.0100873
496	0.000276747
497	0.00629493
498	0.0079652
499	0.005627
500	-6.82121e-13
501	0.00223159
502	0.00255403
503	0.00153421
504	-0.000167602
505	-0.00192852
506	-0.00333534
507	-0.00418739
508	-0.00417677
509	-0.00286838
510	1.09424e-12
511	-0.00207257
512	-0.00304631
513	-0.00338691
514	-0.00339487
515	-0.00323159
516	-0.00276923
517	-0.00185236
518	-0.000823617
519	-0.000191008
520	-6.25278e-13
521	-0.000341082
522	-0.000614872
523	-0.000769253
524	-0.00077444
525	-0.0005027
526	1.2251e-05
527	0.000459287
528	0.000568376
529	0.000357651
530	-4.76064e-13
531	0.000788514
532	0.00169652
533	0.00279427
534	0.00394498
535	0.00471709
536	0.00475616
537	0.00414216
538	0.0031199
539	0.00174139
540	5.47118e-13
541	-0.000251626
542	-0.000157069
543	0.000321861
544	0.000836339
545	0.00107321
546	0.00101241
547	0.000730683
548	0.000339082
549	-4.63212e-06
550	-2.13163e-14
551	-0.000675937
552	-0.000572767
553	4.7593e-05
554	0.000670924
555	0.000862012
556	0.00037757
557	-0.000582988
558	-0.00138647
559	-0.00126714
560	-1.0516e-12
561	0.000801398
562	0.00164815
563	0.00201594
564	0.00158234
565	0.000290948
566	-0.00136691
567	-0.00257232
568	-0.00264992
569	-0.00153893
570	5.7554e-13
571	0.000849993
572	0.000213896
573	-0.00162447
574	-0.00365593
575	-0.00476234
576	-0.00430856
577	-0.00261167
578	-0.000787596
579	0.000155349
580	4.9738e-13
581	-0.00187915
582	-0.0034936
583	-0.00411692
584	-0.0034309
585	-0.00170301
586	0.000345412
587	0.00186831
588	0.00227195
589	0.00147324
590	-7.10543e-14
591	-0.000246907
592	0.000128
593	0.00102797
594	0.00189761
595	0.00211736
596	0.00153718
597	0.000650092
598	-2.45361e-05
599	-0.000268953
600	1.03739e-12
601	-1.62495e-05
602	0.000496221
603	0.00118339
604	0.00195823
605	0.00248906
606	0.0014815
607	-0.00391427
608	-0.0181674
609	-0.0469368
610	-0.0953199
611	-0.165437
612	-0.254892
613	-0.357306
614	-0.464054
615	-0.566899
616	-0.660003
617	-0.740315
618	-0.806816
619	-0.85893
620	-0.894871
621	-0.911145
622	-0.904086
623	-0.872126
624	-0.817787
625	-0.747873
626	-0.671569
627	-0.59749
628	-0.531115
629	-0.474038
630	-0.424718
631	-0.380002
632	-0.33649
633	-0.292084
634	-0.24653
635	-0.200655
636	-0.155637
637	-0.112355
638	-0.0711139
639	-0.032003
640	0.00462826
641	0.014761
642	0.013736
643	0.00796532
644	-0.00284195
645	-0.00089021
646	0.00348782
647	0.00272259
648	0.00382684
649	0.0030252
650	-3.2685e-12
651	-0.000618163
652	-0.00207125
653	-0.00410988
654	-0.00635015
655	-0.00820869
656	-0.00907914
657	-0.00858971
658	-0.00674933
659	-0.00380623
660	1.49214e-13
661	-1.97754e-05
662	0.000358308
663	0.00092669
664	0.00136412
665	0.00137254
666	0.00106697
667	0.000771044
668	0.000609827
669	0.000390631
670	6.75016e-13
671	-0.00131861
672	-0.002629
673	-0.00384643
674	-0.00493142
675	-0.00570807
676	-0.00589767
677	-0.00519444
678	-0.0036267
679	-0.00169438
680	-2.13163e-14
681	0.000547998
682	0.000460467
683	2.44591e-05
684	-0.000297403
685	-0.000208758
686	0.00020333
687	0.000620273
688	0.000745082
689	0.000489653
690	1.98952e-13
691	7.182e-05
692	0.000217051
693	0.000539528
694	0.0010142
695	0.00151162
696	0.00173813
697	0.00156294
698	0.00112089
699	0.000572107
700	5.96856e-13
701	-0.00122259
702	-0.0020696
703	-0.00248619
704	-0.00258949
705	-0.00254564
706	-0.00245945
707	-0.00228719
708	-0.0019097
709	-0.00121656
710	5.40012e-13
711	0.00023317
712	0.00120443
713	0.0024755
714	0.00330752
715	0.00324762
716	0.00234948
717	0.00109505
718	0.000138994
719	-0.000135711
720	-4.9738e-13
721	0.00130865
722	0.00153578
723	0.000644356
724	-0.000758494
725	-0.00179223
726	-0.00199358
727	-0.00153638
728	-0.000845403
729	-0.000265844
730	8.52651e-13
731	-0.00112664
732	-0.00244705
733	-0.00358703
734	-0.00395097
735	-0.0031982
736	-0.00173454
737	-0.00042193
738	0.000179916
739	0.000131563
740	-9.09495e-13
741	-0.000598538
742	-0.000516252
743	-6.4377e-05
744	0.000300124
745	0.000407487
746	0.000453919
747	0.00061525
748	0.000704618
749	0.000506474
750	2.98428e-13
751	-0.00176189
752	-0.00389932
753	-0.00600517
754	-0.00779071
755	-0.00914587
756	-0.0106697
757	-0.0145845
758	-0.0249583
759	-0.0471902
760	-0.0862669
761	-0.145054
762	-0.222996
763	-0.315798
764	-0.416632
765	-0.518167
766	-0.614123
767	-0.7003
768	-0.77481
769	-0.836532
770	-0.88346
771	-0.912494
772	-0.920505
773	-0.905787
774	-0.869012
775	-0.814184
776	-0.748221
777	-0.679116
778	-0.613702
779	-0.555903
780	-0.506064
781	-0.461748
782	-0.419977
783	-0.378665
784	-0.337039
785	-0.295471
786	-0.2546
787	-0.214824
788	-0.176607
789	-0.140552
790	-0.107202
791	-0.0773317
792	-0.0516874
793	-0.0309987
794	-0.0157161
795	-0.00575595
796	-0.000710407
797	0.0038981
798	0.0054697
799	0.00406256
800	-3.33955e-13
801	-0.001943
802	-0.00527117
803	-0.00881452
804	-0.011525
805	-0.0128819
806	-0.0126901
807	-0.0109544
808	-0.00792645
809	-0.00414374
810	-7.17648e-13
811	-0.000574722
812	-0.00113045
813	-0.00168667
814	-0.00229645
815	-0.00290175
816	-0.00326655
817	-0.00310204
818	-0.00229099
819	-0.00109126
820	2.4869e-13
821	-0.000809197
822	-0.0018011
823	-0.00262566
824	-0.00290216
825	-0.00255264
826	-0.00175334
827	-0.000836213
828	-9.61501e-05
829	0.000235206
830	8.66862e-13
831	9.08062e-05
832	-0.000231714
833	-0.000673075
834	-0.000778592
835	-0.000247441
836	0.000793221
837	0.00182529
838	0.00219774
839	0.00157411
840	-5.8975e-13
841	-0.000669769
842	-0.00119887
843	-0.00127942
844	-0.000921659
845	-0.000222172
846	0.000660267
847	0.00136402
848	0.00155772
849	0.00104558
850	6.96332e-13
851	-0.00180484
852	-0.00238991
853	-0.00129925
854	0.000750762
855	0.00243852
856	0.00291139
857	0.00230599
858	0.00129589
859	0.00046438
860	-7.03437e-13
861	-0.00021227
862	-0.000149838
863	3.93382e-05
864	0.000171783
865	0.000110494
866	-0.000231232
867	-0.000771252
868	-0.00115554
869	-0.000960279
870	-6.03961e-13
871	0.00105123
872	0.00192758
873	0.0024451
874	0.00265242
875	0.00255662
876	0.00226164
877	0.00183266
878	0.00128754
879	0.000677076
880	6.25278e-13
881	-0.000592694
882	-0.00118098
883	-0.00179648
884	-0.00240199
885	-0.00276074
886	-0.00273834
887	-0.00236294
888	-0.0016682
889	-0.000818335
890	-5.82645e-13
891	-7.87434e-05
892	-0.000358539
893	-0.000508564
894	-0.000208249
895	0.000342852
896	0.000725669
897	0.000738537
898	0.000474144
899	0.000167394
900	-3.83693e-13
901	-0.00344008
902	-0.00653538
903	-0.00939476
904	-0.0121276
905	-0.014998
906	-0.0188988
907	-0.0259352
908	-0.0397393
909	-0.0650126
910	-0.105885
911	-0.164494
912	-0.240527
913	-0.33004
914	-0.426028
915	-0.520586
916	-0.607543
917	-0.68377
918	-0.748613
919	-0.801952
920	-0.842491
921	-0.867355
922	-0.873027
923	-0.857422
924	-0.821784
925	-0.770913
926	-0.711903
927	-0.651705
928	-0.595054
929	-0.545299
930	-0.501798
931	-0.461577
932	-0.421617
933	-0.380436
934	-0.33822
935	-0.296026
936	-0.2548
937	-0.21486
938	-0.176232
939	-0.139348
940	-0.105328
941	-0.0755036
942	-0.0508552
943	-0.0318204
944	-0.0182704
945	-0.00965258
946	-0.00511081
947	-0.000246173
948	0.00288848
949	0.00305587
950	-6.32383e-13
951	-0.00255757
952	-0.00715619
953	-0.0120279
954	-0.0153165
955	-0.015992
956	-0.0142384
957	-0.0109728
958	-0.00717458
959	-0.00349903
960	-1.56319e-13
961	-0.00202378
962	-0.00302475
963	-0.0024118
964	-0.00024415
965	0.00256209
966	0.0046913
967	0.00519931
968	0.00401954
969	0.0019583
970	9.9476e-14
971	-0.000703472
972	-0.000675776
973	-0.000376342
974	-0.000224889
975	-0.0003734
976	-0.000708239
977	-0.000987355
978	-0.000978115
979	-0.000610466
980	-1.91847e-13
981	0.00102981
982	0.00188233
983	0.00229201
984	0.00226578
985	0.00199848
986	0.00167295
987	0.00130755
988	0.000881924
989	0.000463138
990	-1.98952e-13
991	-0.000392736
992	-0.000922424
993	-0.0012448
994	-0.00114188
995	-0.000640153
996	5.44796e-05
997	0.000676469
998	0.00092524
999	0.000672076
1000	3.12639e-13
1001	-0.000824701
1002	-0.00124825
1003	-0.00106448
1004	-0.000405263
1005	0.000251695
1006	0.00046814
1007	0.000169325
1008	-0.000371537
1009	-0.000600921
1010	5.04485e-13
1011	-0.000325806
1012	-0.000253857
1013	-1.15093e-05
1014	0.000235863
1015	0.000211352
1016	-0.000263981
1017	-0.000967094
1018	-0.00134166
1019	-0.000969081
1020	2.84217e-14
1021	0.000625584
1022	0.000833575
1023	0.000630119
1024	0.000306076
1025	0.000115736
1026	0.000120446
1027	0.000267099
1028	0.000410242
1029	0.000383682
1030	1.37135e-12
1031	0.0007009
1032	0.000827913
1033	0.000564127
1034	0.000359185
1035	0.000452034
1036	0.000709602
1037	0.000813028
1038	0.000571233
1039	0.00017353
1040	-2.089e-12
1041	-0.000365158
1042	-0.000590833
1043	-0.000807777
1044	-0.000968052
1045	-0.000917905
1046	-0.000636336
1047	-0.000269585
1048	-2.82229e-05
1049	3.07745e-05
1050	-1.35714e-12
1051	-0.0024996
1052	-0.00468995
1053	-0.00669243
1054	-0.00871495
1055	-0.0109852
1056	-0.0138266
1057	-0.0182901
1058	-0.0265128
1059	-0.041868
1060	-0.0688163
1061	-0.111368
1062	-0.171338
1063	-0.246872
1064	-0.332571
1065	-0.421575
1066	-0.507952
1067	-0.587795
1068	-0.659004
1069	-0.720342
1070	-0.770335
1071	-0.806835
1072	-0.826996
1073	-0.828119
1074	-0.809384
1075	-0.772948
1076	-0.723827
1077	-0.668626
1078	-0.61357
1079	-0.562217
1080	-0.515121
1081	-0.470837
1082	-0.427582
1083	-0.38467
1084	-0.342129
1085	-0.300074
1086	-0.258507
1087	-0.217628
1088	-0.178097
1089	-0.141038
1090	-0.107629
1091	-0.0786886
1092	-0.054707
1093	-0.0358978
1094	-0.0223826
1095	-0.0118859
1096	-0.00326583
1097	0.00151547
1098	0.0032328
1099	0.00253181
1100	-1.98952e-12
1101	-0.00117149
1102	-0.00287204
1103	-0.00464679
1104	-0.00631679
1105	-0.00765266
1106	-0.00820009
1107	-0.00764816
1108	-0.00591509
1109	-0.00316025
1110	7.81597e-13
1111	-0.00108998
1112	-0.00262318
1113	-0.00428852
1114	-0.00551106
1115	-0.0059078
1116	-0.00550104
1117	-0.00446719
1118	-0.00306326
1119	-0.00151361
1120	1.58451e-12
1121	-0.000388984
1122	-0.000584743
1123	-0.000336573
1124	0.000286853
1125	0.000879717
1126	0.00110651
1127	0.00091868
1128	0.000474455
1129	8.65711e-05
1130	2.11031e-12
1131	0.00241494
1132	0.00437288
1133	0.00509271
1134	0.00439778
1135	0.00284249
1136	0.00125017
1137	0.000259689
1138	3.46973e-05
1139	0.000186893
1140	2.13163e-13
1141	-0.000875451
1142	-0.00278635
1143	-0.00508326
1144	-0.00667964
1145	-0.00674889
1146	-0.00537527
1147	-0.00327371
1148	-0.00128942
1149	-9.8155e-05
1150	-1.65556e-12
1151	-0.00173486
1152	-0.00281566
1153	-0.00269991
1154	-0.00164123
1155	-0.000288631
1156	0.000712243
1157	0.00106322
1158	0.000841468
1159	0.000328578
1160	1.52767e-12
1161	-5.40009e-05
1162	0.000523714
1163	0.00126014
1164	0.0016707
1165	0.00165182
1166	0.00133008
1167	0.000792246
1168	0.00022508
1169	-5.22817e-05
1170	1.0445e-12
1171	0.000556655
1172	0.000752913
1173	0.000584806
1174	0.000172053
1175	-0.000238848
1176	-0.000446219
1177	-0.000418685
1178	-0.000156618
1179	9.06979e-05
1180	4.90274e-13
1181	-0.000656849
1182	-0.00129142
1183	-0.00157669
1184	-0.00131177
1185	-0.000493188
1186	0.000613762
1187	0.00151468
1188	0.00171364
1189	0.00103432
1190	2.84217e-14
1191	-0.00186144
1192	-0.00272358
1193	-0.00258284
1194	-0.00178228
1195	-0.000720861
1196	0.000279578
1197	0.000890194
1198	0.000915408
1199	0.000526128
1200	1.49214e-13
1201	-0.00197819
1202	-0.00353757
1203	-0.00486739
1204	-0.00636347
1205	-0.00849227
1206	-0.0119765
1207	-0.0182872
1208	-0.0299851
1209	-0.0505065
1210	-0.0832355
1211	-0.130437
1212	-0.192182
1213	-0.26583
1214	-0.346677
1215	-0.429534
1216	-0.509665
1217	-0.583386
1218	-0.648268
1219	-0.702667
1220	-0.745126
1221	-0.773769
1222	-0.786385
1223	-0.781357
1224	-0.758868
1225	-0.721589
1226	-0.674337
1227	-0.622776
1228	-0.571856
1229	-0.524715
1230	-0.481883
1231	-0.441976
1232	-0.403095
1233	-0.363791
1234	-0.32309
1235	-0.280955
1236	-0.238312
1237	-0.196468
1238	-0.156667
1239	-0.119839
1240	-0.0867219
1241	-0.0578685
1242	-0.0335966
1243	-0.0140772
1244	0.000690445
1245	0.0109292
1246	0.0168269
1247	0.0183915
1248	0.0156792
1249	0.00918338
1250	2.84217e-14
1251	-0.00214771
1252	-0.00431304
1253	-0.00598004
1254	-0.00714345
1255	-0.00778895
1256	-0.00780337
1257	-0.00709087
1258	-0.00560586
1259	-0.00328482
1260	-1.39266e-12
1261	-0.00135494
1262	-0.00179993
1263	-0.00165464
1264	-0.0013324
1265	-0.00114807
1266	-0.00110741
1267	-0.000980463
1268	-0.000640778
1269	-0.00019758
1270	1.05871e-12
1271	-0.000296504
1272	-0.000964076
1273	-0.00150985
1274	-0.00162494
1275	-0.00127405
1276	-0.000629632
1277	8.00659e-06
1278	0.00037381
1279	0.000353181
1280	1.34293e-12
1281	0.00124095
1282	0.00212457
1283	0.00261657
1284	0.00283012
1285	0.00284457
1286	0.00260694
1287	0.00209903
1288	0.00140183
1289	0.000644339
1290	7.31859e-13
1291	-0.000628573
1292	-0.00132086
1293	-0.00211362
1294	-0.00291365
1295	-0.00345595
1296	-0.00341185
1297	-0.0027202
1298	-0.00168946
1299	-0.000702436
1300	2.98428e-12
1301	-0.000321786
1302	-0.000883567
1303	-0.00148906
1304	-0.00198628
1305	-0.00227015
1306	-0.00236556
1307	-0.00232957
1308	-0.00202004
1309	-0.00127456
1310	5.68434e-14
1311	-0.000690915
1312	-0.000898861
1313	-0.000764043
1314	-0.000503378
1315	-0.000360304
1316	-0.000441053
1317	-0.000559962
1318	-0.000479179
1319	-0.000183095
1320	1.42109e-14
1321	0.000976237
1322	0.00111706
1323	0.00054363
1324	-0.000471677
1325	-0.00146911
1326	-0.00185026
1327	-0.00146103
1328	-0.00074977
1329	-0.000214519
1330	8.88178e-13
1331	1.13301e-05
1332	-0.000122254
1333	-0.000372858
1334	-0.000634293
1335	-0.00063046
1336	-0.00025549
1337	0.000245402
1338	0.000502543
1339	0.000366599
1340	-1.53477e-12
1341	0.00055776
1342	0.00107293
1343	0.0014507
1344	0.00137884
1345	0.000547621
1346	-0.000798259
1347	-0.00189934
1348	-0.00213214
1349	-0.00137815
1350	1.35003e-13
1351	-0.00224955
1352	-0.00466027
1353	-0.0070715
1354	-0.00913561
1355	-0.0107589
1356	-0.0124434
1357	-0.0154057
1358	-0.0218347
1359	-0.0351755
1360	-0.059324
1361	-0.0971979
1362	-0.149538
1363	-0.214074
1364	-0.28632
1365	-0.360899
1366	-0.433
1367	-0.499307
1368	-0.558
1369	-0.608028
1370	-0.648279
1371	-0.677219
1372	-0.692898
1373	-0.693525
1374	-0.67831
1375	-0.648618
1376	-0.60822
1377	-0.56253
1378	-0.516815
1379	-0.474618
1380	-0.436961
1381	-0.402695
1382	-0.369837
1383	-0.3365
1384	-0.301738
1385	-0.265741
1386	-0.229348
1387	-0.193533
1388	-0.1589
1389	-0.125811
1390	-0.0947837
1391	-0.0665115
1392	-0.0418801
1393	-0.0219137
1394	-0.00726484
1395	0.00220712
1396	0.00741611
1397	0.00947238
1398	0.0089797
1399	0.00585599
1400	-7.81597e-14
1401	-0.000902535
1402	-0.00366746
1403	-0.00744757
1404	-0.0109908
1405	-0.0129838
1406	-0.012739
1407	-0.0105258
1408	-0.00716092
1409	-0.00344499
1410	1.52056e-12
1411	-0.000348729
1412	-0.00100338
1413	-0.00152861
1414	-0.00167102
1415	-0.00142442
1416	-0.000820402
1417	2.43435e-05
1418	0.000754869
1419	0.000820304
1420	1.18661e-12
1421	-0.00180881
1422	-0.00347055
1423	-0.0045399
1424	-0.004893
1425	-0.00465852
1426	-0.00400599
1427	-0.00302019
1428	-0.00182172
1429	-0.00069339
1430	-3.97904e-13
1431	0.000132511
1432	-0.00017592
1433	-0.000300286
1434	7.11911e-05
1435	0.000603547
1436	0.000865362
1437	0.00085332
1438	0.000723881
1439	0.000448442
1440	-4.61853e-13
1441	0.000582901
1442	0.0014038
1443	0.00251207
1444	0.0036955
1445	0.0045362
1446	0.00455949
1447	0.00356392
1448	0.00191013
1449	0.000454163
1450	1.20082e-12
1451	-0.000505384
1452	-0.000387555
1453	-0.000353621
1454	-0.000781778
1455	-0.00161152
1456	-0.0026873
1457	-0.00358909
1458	-0.0036032
1459	-0.00232149
1460	1.12976e-12
1461	0.00267854
1462	0.00474653
1463	0.00562512
1464	0.00534189
1465	0.00451779
1466	0.0035998
1467	0.000647403
1468	-0.00471922
1469	-0.00700994
1470	2.73559e-12
1471	-0.00162837
1472	0.00559725
1473	0.0117217
1474	0.0048756
1475	0.00963075
1476	-0.000696908
1477	-0.0140749
1478	-0.0193237
1479	-0.0131876
1480	4.28457e-12
1481	0.0143125
1482	0.0208444
1483	0.01644
1484	0.00359225
1485	-0.00974787
1486	-0.0118903
1487	-0.0131629
1488	-0.0125446
1489	-0.00434557
1490	4.99512e-12
1491	0.00963868
1492	0.00605492
1493	-0.00292058
1494	-0.00854704
1495	-0.00757342
1496	-0.00283586
1497	0.00123606
1498	0.00248869
1499	0.00152696
1500	-1.1724e-12
1501	-0.00204704
1502	-0.0033288
1503	-0.00454916
1504	-0.00601789
1505	-0.00765976
1506	-0.00978253
1507	-0.0137317
1508	-0.0218725
1509	-0.0374941
1510	-0.0639684
1511	-0.103081
1512	-0.15389
1513	-0.21333
1514	-0.277202
1515	-0.341394
1516	-0.402739
1517	-0.45918
1518	-0.509555
1519	-0.552852
1520	-0.587556
1521	-0.611293
1522	-0.621554
1523	-0.616949
1524	-0.598128
1525	-0.568
1526	-0.53105
1527	-0.49222
1528	-0.455148
1529	-0.420996
1530	-0.389042
1531	-0.35806
1532	-0.32689
1533	-0.29499
1534	-0.262433
1535	-0.229527
1536	-0.196857
1537	-0.165085
1538	-0.134862
1539	-0.106684
1540	-0.0809607
1541	-0.0581079
1542	-0.0386144
1543	-0.0228861
1544	-0.0113526
1545	-0.00444319
1546	-0.000234102
1547	0.00572033
1548	0.00820831
1549	0.00618097
1550	3.90799e-13
1551	-0.0187197
1552	-0.0281926
1553	-0.0246127
1554	-0.0108105
1555	0.00292998
1556	0.00456227
1557	0.0109067
1558	0.00844507
1559	0.00112565
1560	3.74456e-12
1561	-0.00567027
1562	-0.00315119
1563	-0.000409779
1564	0.0010669
1565	0.00543083
1566	0.0011736
1567	-0.00448845
1568	-0.00260539
1569	-0.0106667
1570	9.44311e-12
1571	0.00762259
1572	0.0121705
1573	0.00427808
1574	0.000300457
1575	-0.00690122
1576	-0.0126409
1577	-0.0128573
1578	-0.00845913
1579	-0.00316302
1580	1.13687e-13
1581	-4.04821e-06
1582	-0.00118447
1583	-0.00216022
1584	-0.0023947
1585	-0.00190716
1586	-0.000963304
1587	8.69359e-05
1588	0.000827269
1589	0.000873412
1590	8.10019e-13
1591	-0.000570394
1592	-0.00144106
1593	-0.00185655
1594	-0.00141577
1595	-0.000286791
1596	0.000968151
1597	0.00169942
1598	0.00161606
1599	0.000905354
1600	1.9682e-12
1601	8.16959e-05
1602	0.000413775
1603	0.000873464
1604	0.00107841
1605	0.000722184
1606	-7.90506e-05
1607	-0.0009211
1608	-0.0013876
1609	-0.00112677
1610	-6.46594e-13
1611	-0.000468624
1612	-0.00052087
1613	-0.000475187
1614	-0.000467765
1615	-0.000465268
1616	-0.000408763
1617	-0.000285844
1618	-0.000132983
1619	-1.04934e-05
1620	2.13163e-14
1621	0.000774917
1622	0.000880329
1623	0.000229429
1624	-0.000885368
1625	-0.00197166
1626	-0.00257365
1627	-0.00244967
1628	-0.00175045
1629	-0.000821942
1630	1.66267e-12
1631	-0.000891917
1632	-0.00203099
1633	-0.00293925
1634	-0.00313504
1635	-0.0025132
1636	-0.00142684
1637	-0.000469097
1638	-4.62568e-06
1639	2.82978e-05
1640	-9.09495e-13
1641	0.000242195
1642	0.000863249
1643	0.00173714
1644	0.00254495
1645	0.00296394
1646	0.00286218
1647	0.00239533
1648	0.00170006
1649	0.00085214
1650	-3.76588e-13
1651	-0.00039914
1652	-0.000987448
1653	-0.00197693
1654	-0.00332268
1655	-0.0050479
1656	-0.00767554
1657	-0.0124942
1658	-0.0217776
1659	-0.038684
1660	-0.0660882
1661	-0.105319
1662	-0.1556
1663	-0.213914
1664	-0.275909
1665	-0.33724
1666	-0.394533
1667	-0.445684
1668	-0.489661
1669	-0.525972
1670	-0.55386
1671	-0.57162
1672	-0.576878
1673	-0.567986
1674	-0.545415
1675	-0.512276
1676	-0.473464
1677	-0.433904
1678	-0.396844
1679	-0.363184
1680	-0.331725
1681	-0.300307
1682	-0.267331
1683	-0.232521
1684	-0.196683
1685	-0.160948
1686	-0.126095
1687	-0.0924336
1688	-0.0599224
1689	-0.0286201
1690	-0.00818756
1691	0.00385378
1692	0.0112794
1693	0.0134356
1694	0.0107388
1695	0.00402901
1696	0.00275548
1697	0.00567236
1698	0.00610228
1699	0.00415887
1700	1.26477e-12
1701	-0.00224322
1702	-0.0057046
1703	-0.00928178
1704	-0.0116586
1705	-0.0120548
1706	-0.0106035
1707	-0.00812415
1708	-0.0054043
1709	-0.00275484
1710	3.41061e-13
1711	-0.00154164
1712	-0.00219474
1713	-0.00192527
1714	-0.00100397
1715	0.000117943
1716	0.00106134
1717	0.00153705
1718	0.00145708
1719	0.000877932
1720	3.63087e-12
1721	-0.000150708
1722	8.23254e-05
1723	0.000489003
1724	0.000699578
1725	0.000462596
1726	-0.000106229
1727	-0.000592004
1728	-0.000647958
1729	-0.00029915
1730	9.59233e-13
1731	0.000311438
1732	4.92112e-05
1733	-0.000487878
1734	-0.000950574
1735	-0.00121968
1736	-0.00124458
1737	-0.00103766
1738	-0.00065738
1739	-0.00023777
1740	-1.35003e-12
1741	-0.000276097
1742	-0.000781085
1743	-0.00134818
1744	-0.00170747
1745	-0.00165209
1746	-0.00127878
1747	-0.000879223
1748	-0.000611974
1749	-0.000354314
1750	-1.71951e-12
1751	0.000289379
1752	0.000380241
1753	0.000270544
1754	0.00011405
1755	-5.23106e-05
1756	-0.00024899
1757	-0.000382965
1758	-0.00034397
1759	-0.0001526
1760	-5.32907e-13
1761	-0.00141764
1762	-0.00282122
1763	-0.00411256
1764	-0.00525044
1765	-0.0060031
1766	-0.0060015
1767	-0.00503533
1768	-0.00334108
1769	-0.00151014
1770	2.06057e-13
1771	0.000505649
1772	0.000836887
1773	0.00123929
1774	0.00172316
1775	0.00211601
1776	0.00221465
1777	0.00197345
1778	0.00149153
1779	0.000879847
1780	2.65032e-12
1781	0.000172305
1782	-0.000103715
1783	-0.000522194
1784	-0.000771112
1785	-0.000822136
1786	-0.000840342
1787	-0.000897732
1788	-0.000794647
1789	-0.000428173
1790	-4.00746e-12
1791	0.000121549
1792	4.20046e-05
1793	9.17566e-06
1794	0.000356163
1795	0.0011609
1796	0.00201266
1797	0.00235026
1798	0.00195171
1799	0.00099677
1800	-2.70717e-12
1801	-0.00127716
1802	-0.00145695
1803	-0.00103402
1804	-0.000417458
1805	8.7327e-05
1806	0.000220777
1807	-0.000893911
1808	-0.00490103
1809	-0.0142208
1810	-0.03175
1811	-0.0599051
1812	-0.0994705
1813	-0.149116
1814	-0.205618
1815	-0.264739
1816	-0.322227
1817	-0.374922
1818	-0.421149
1819	-0.460309
1820	-0.49205
1821	-0.515186
1822	-0.527532
1823	-0.52697
1824	-0.513025
1825	-0.487423
1826	-0.453591
1827	-0.415722
1828	-0.377473
1829	-0.340913
1830	-0.306499
1831	-0.273431
1832	-0.240465
1833	-0.206508
1834	-0.171002
1835	-0.134412
1836	-0.0977395
1837	-0.0618013
1838	-0.0287966
1839	-0.0234415
1840	-0.0206748
1841	-0.0212787
1842	-0.0132602
1843	-0.00378808
1844	0.00131359
1845	0.00239645
1846	-0.000137205
1847	0.003981
1848	0.00529442
1849	0.00372293
1850	-2.54374e-12
1851	-0.000524762
1852	-0.00148196
1853	-0.00261649
1854	-0.0037574
1855	-0.00477725
1856	-0.00552107
1857	-0.0056607
1858	-0.00481074
1859	-0.00286808
1860	-2.79954e-12
1861	-0.00191866
1862	-0.00328082
1863	-0.00428628
1864	-0.00505148
1865	-0.00549954
1866	-0.00543402
1867	-0.00464583
1868	-0.00312099
1869	-0.00126776
1870	-3.46034e-12
1871	0.000565475
1872	-5.30671e-05
1873	-0.00123498
1874	-0.0021654
1875	-0.0023828
1876	-0.00199643
1877	-0.00133851
1878	-0.00073846
1879	-0.000341468
1880	-1.27898e-13
1881	-0.000277173
1882	0.000235339
1883	0.00173413
1884	0.00393676
1885	0.00620372
1886	0.00765852
1887	0.00750387
1888	0.00560751
1889	0.00276002
1890	-3.33955e-13
1891	-0.000126762
1892	0.000239785
1893	0.000610963
1894	0.000585571
1895	0.000100417
1896	-0.000681375
1897	-0.00138404
1898	-0.00166186
1899	-0.00125604
1900	-4.54747e-12
1901	0.000434835
1902	0.0011003
1903	0.00139093
1904	0.000910521
1905	-0.000219053
1906	-0.00142964
1907	-0.00209856
1908	-0.0020082
1909	-0.00121192
1910	1.63425e-12
1911	0.000430269
1912	0.000536933
1913	0.000184562
1914	-0.000449772
1915	-0.00104937
1916	-0.00137465
1917	-0.00132036
1918	-0.00089206
1919	-0.000336444
1920	4.33431e-13
1921	-0.000133081
1922	-0.000356554
1923	-0.000350453
1924	1.23395e-05
1925	0.000625714
1926	0.00127893
1927	0.00180506
1928	0.00188145
1929	0.00123016
1930	-2.83507e-12
1931	-0.000666339
1932	-0.00102683
1933	-0.00098023
1934	-0.000640451
1935	-0.000153936
1936	0.000257893
1937	0.000370725
1938	0.000182127
1939	-1.00229e-05
1940	4.76064e-13
1941	-0.000105712
1942	5.54382e-05
1943	0.000534547
1944	0.00136674
1945	0.00225536
1946	0.00266114
1947	0.00229353
1948	0.00140525
1949	0.000483542
1950	1.49214e-13
1951	-0.000112046
1952	0.00084111
1953	0.00199117
1954	0.0028688
1955	0.00309384
1956	0.00202841
1957	-0.00161263
1958	-0.00984418
1959	-0.0250366
1960	-0.0491204
1961	-0.0828549
1962	-0.125562
1963	-0.175232
1964	-0.228976
1965	-0.283638
1966	-0.336236
1967	-0.384529
1968	-0.426961
1969	-0.462291
1970	-0.489316
1971	-0.506597
1972	-0.51279
1973	-0.507451
1974	-0.491358
1975	-0.466462
1976	-0.435553
1977	-0.401673
1978	-0.367235
1979	-0.333544
1980	-0.300983
1981	-0.269232
1982	-0.237574
1983	-0.205087
1984	-0.171076
1985	-0.135619
1986	-0.0995109
1987	-0.0638063
1988	-0.0295802
1989	-0.00784918
1990	-0.00137406
1991	0.000692201
1992	-0.00168641
1993	-0.00229643
1994	0.00184721
1995	0.00244728
1996	2.4298e-05
1997	0.00459348
1998	0.00575714
[truncated: 2,502 more rows]

## Sheet: Figure 2b
time [s]	corr heat rate [µcal/s]		molar ratio	enthalpy [kcal/mol]		molar ratio	fit [kcal/mol]
0	0.00896393		0.0165746	-13.1352		0.0165354	-23.6709
1	0.00489134		0.0843628	-24.593		0.0260363	-23.6544
2	0.00395438		0.153674	-19.248		0.0355671	-23.6377
3	-0.0011002		0.224543	-22.8433		0.045128	-23.6205
4	-0.00349459		0.297005	-23.5782		0.0547189	-23.6029
5	-0.00690986		0.371095	-23.725		0.0643401	-23.5849
6	-0.0104805		0.44685	-23.543		0.0739915	-23.5665
7	-0.0130542		0.524307	-21.6879		0.0836734	-23.5477
8	-0.0138006		0.603505	-17.83		0.0933858	-23.5173
9	-0.0132624		0.684483	-16.6796		0.103129	-23.486
10	-0.0128009		0.76728	-14.7136		0.112902	-23.4535
11	-0.01288		0.851938	-13.5978		0.122707	-23.42
12	-0.0126714		0.938499	-5.46158		0.132542	-23.3853
13	-0.0116788		1.027	-6.04129		0.142408	-23.3494
14	-0.0102646		1.1175	-4.70775		0.152306	-23.3122
15	-0.0090396		1.21003	-4.69128		0.162234	-23.2736
16	-0.00774973		1.30463	-0.188176		0.172194	-23.2337
17	-0.00578988		1.40137	-4.63188		0.182185	-23.1923
18	-0.00367384		1.50028	-1.58302		0.192208	-23.1494
19	-0.00330971		1.6014	-1.36419		0.202262	-23.1049
20	-0.00574157		1.70481	-1.64349		0.212348	-23.0588
21	-0.00918473		1.81053	-2.14984		0.222466	-23.0109
22	-0.0104517		1.91864	-1.54237		0.232615	-22.9611
23	-0.00794945		2.02917	-0.555349		0.242796	-22.9094
24	-0.00338842		2.14218	-2.26457		0.25301	-22.8558
25	-0.000266318		2.25773	-1.51028		0.263256	-22.8
26	0.00227991					0.273534	-22.742
27	0.00655727					0.283844	-22.6817
28	0.00986161					0.294187	-22.6189
29	0.0129603					0.304562	-22.5536
30	0.0142384					0.31497	-22.4856
31	0.0130655					0.325411	-22.4148
32	0.011587					0.335885	-22.3411
33	0.0122121					0.346392	-22.2642
34	0.0154054					0.356931	-22.1841
35	0.0183608					0.367504	-22.1006
36	0.0166965					0.378111	-22.0134
37	0.00949584					0.38875	-21.9226
38	0.000533961					0.399424	-21.8277
39	-0.00556566					0.410131	-21.7287
40	-0.00621313					0.420871	-21.6254
41	-0.00195265					0.431646	-21.5174
42	-0.0031022					0.442454	-21.4047
43	-0.00547501					0.453296	-21.287
44	-0.0063116					0.464173	-21.164
45	-0.00572124					0.475083	-21.0355
46	-0.00501497					0.486029	-20.9012
47	-0.00598836					0.497008	-20.7609
48	-0.00818502					0.508022	-20.6143
49	-0.0083313					0.519071	-20.4611
50	-0.00445401					0.530155	-20.3011
51	0.00050941					0.541274	-20.1339
52	0.00140141					0.552427	-19.9594
53	-0.0018391					0.563616	-19.7771
54	-0.00478809					0.57484	-19.5869
55	-0.00763285					0.586099	-19.3885
56	-0.00667104					0.597394	-19.1816
57	-0.00210923					0.608725	-18.9659
58	0.00389784					0.62009	-18.7414
59	0.00867663					0.631492	-18.5077
60	0.010857					0.64293	-18.2647
61	0.0114037					0.654404	-18.0123
62	0.0121415					0.665914	-17.7504
63	0.013888					0.67746	-17.4789
64	0.015501					0.689043	-17.1978
65	0.0149013					0.700662	-16.9073
66	0.0113406					0.712317	-16.6075
67	0.00635381					0.72401	-16.2985
68	0.00166536					0.735739	-15.9806
69	-0.00246767					0.747505	-15.6542
70	-0.0114498					0.759308	-15.3197
71	-0.016366					0.771148	-14.9777
72	-0.0158505					0.783026	-14.6286
73	-0.0124205					0.794941	-14.2732
74	-0.00957966					0.806894	-13.9123
75	-0.00826747					0.818884	-13.5465
76	-0.00787957					0.830912	-13.1769
77	-0.00767537					0.842978	-12.8043
78	-0.00713864					0.855082	-12.4297
79	-0.00606972					0.867224	-12.0541
80	-0.00517605					0.879404	-11.6784
81	-0.00598399					0.891622	-11.3038
82	-0.00954627					0.903879	-10.9312
83	-0.0149115					0.916175	-10.5616
84	-0.01971					0.92851	-10.1959
85	-0.0225899					0.940883	-9.835
86	-0.0236861					0.953295	-9.47979
87	-0.0233494					0.965746	-9.13101
88	-0.0210549					0.978237	-8.78937
89	-0.0167748					0.990767	-8.45549
90	-0.012257					1.00334	-8.12991
91	-0.00922935					1.01595	-7.81308
92	-0.00693998					1.02859	-7.50539
93	-0.00409306					1.04128	-7.20713
94	-0.00160088					1.05401	-6.91852
95	-0.00114882					1.06678	-6.6397
96	0.00291325					1.07959	-6.37076
97	0.00319467					1.09244	-6.11171
98	0.000981263					1.10533	-5.86251
99	-0.00148372					1.11826	-5.62307
100	-0.00211288					1.13123	-5.39325
101	-0.000511202					1.14424	-5.17288
102	0.00184965					1.15729	-4.96175
103	0.00279232					1.17039	-4.75963
104	0.00124363					1.18352	-4.56627
105	-0.00270277					1.1967	-4.3814
106	-0.00834004					1.20992	-4.20473
107	-0.0142032					1.22317	-4.03597
108	-0.0181658					1.23648	-3.87483
109	-0.0184302					1.24982	-3.72101
110	-0.0151215					1.2632	-3.57421
111	-0.0104503					1.27663	-3.43412
112	-0.00688901					1.2901	-3.30047
113	-0.00574689					1.30361	-3.17295
114	-0.00670366					1.31717	-3.0513
115	-0.00829243					1.33077	-2.93525
116	-0.00880418					1.34441	-2.82451
117	-0.00962016					1.35809	-2.71886
118	-0.0079567					1.37182	-2.61803
119	-0.00315399					1.38559	-2.52179
120	0.00241132					1.3994	-2.42992
121	0.00590485					1.41325	-2.3422
122	0.00582991					1.42715	-2.25843
123	0.00329441					1.4411	-2.17841
124	0.00124559					1.45509	-2.10195
125	0.00189969					1.46912	-2.02887
126	0.00515154					1.48319	-1.95901
127	0.00984427					1.49731	-1.8922
128	0.0149886					1.51148	-1.82828
129	0.0201904					1.52569	-1.76713
130	0.0253602					1.53994	-1.70859
131	0.0297074					1.55424	-1.65255
132	0.0326815					1.56859	-1.59886
133	0.0347256					1.58298	-1.54743
134	0.0358539					1.59741	-1.49812
135	0.0356797					1.61189	-1.45086
136	0.0339578					1.62641	-1.40552
137	0.0308606					1.64099	-1.36203
138	0.027537					1.6556	-1.32028
139	0.0250281					1.67027	-1.2802
140	0.0236859					1.68498	-1.24171
141	0.0233738					1.69973	-1.20473
142	0.0227259					1.71453	-1.16918
143	0.0191874					1.72938	-1.13501
144	0.0121923					1.74428	-1.10215
145	0.00484288					1.75922	-1.07053
146	0.000259597					1.77421	-1.04011
147	-0.00277509					1.78925	-1.01082
148	-0.00181487					1.80433	-0.982612
149	0.000387308					1.81946	-0.955441
150	0.00178693					1.83464	-0.929259
151	0.00147372					1.84987	-0.904021
152	-0.00135406					1.86515	-0.879686
153	-0.00682372					1.88047	-0.856214
154	-0.0130215					1.89584	-0.833569
155	-0.0166368					1.91126	-0.811713
156	-0.0155166					1.92673	-0.790613
157	-0.0106809					1.94225	-0.770237
158	-0.00486384					1.95781	-0.750555
159	-0.00107586					1.97343	-0.731536
160	-0.00149037					1.98909	-0.713155
161	-0.00585188					2.00481	-0.695383
162	-0.0118653					2.02057	-0.678196
163	-0.0174707					2.03638	-0.661571
164	-0.0219677					2.05225	-0.645484
165	-0.0249316					2.06816	-0.629914
166	-0.0246256					2.08412	-0.61484
167	-0.0196252					2.10013	-0.600243
168	-0.0114875					2.1162	-0.586104
169	-0.00411222					2.13231	-0.572405
170	0.00170084					2.14847	-0.559129
171	0.00360045					2.16469	-0.54626
172	0.00288108					2.18096	-0.533782
173	0.00219402					2.19728	-0.521681
174	0.00219629					2.21365	-0.509942
175	0.00210981					2.23007	-0.498552
176	0.000667712
177	-0.000721095
178	0.00388405
179	0.00582704
180	0.00482273
181	0.00143527
182	-0.00180932
183	-0.000954073
184	-0.00295529
185	-0.00199796
186	0.000315236
187	0.00173635
188	0.00173869
189	0.000180394
190	-0.00324185
191	-0.00766917
192	-0.0103344
193	-0.00923775
194	-0.00474442
195	0.00059472
196	0.00406416
197	0.00499869
198	0.00514579
199	0.00148841
200	-0.00323648
201	-0.00410195
202	-0.00352094
203	-0.0042776
204	-0.00251315
205	0.000487594
206	0.00101974
207	3.94743e-05
208	-0.000850072
209	-0.000133078
210	0.00163871
211	0.00212359
212	-0.000348218
213	-0.00574515
214	-0.0123517
215	-0.0175495
216	-0.0196774
217	-0.01876
218	-0.0163928
219	-0.0153387
220	-0.0164967
221	-0.0176592
222	-0.0159672
223	-0.0115955
224	-0.00745065
225	-0.00609097
226	-0.00689115
227	-0.00442816
228	-0.00264933
229	-0.00088607
230	0.00141677
231	0.00479146
232	0.00889645
233	0.0123247
234	0.0131173
235	0.00968983
236	0.00268983
237	-0.00384222
238	-0.00577276
239	-0.000901549
240	0.00989383
241	0.0175429
242	0.0166554
243	0.00950697
244	0.00213984
245	-0.000641463
246	0.0022469
247	0.00877643
248	0.0152947
249	0.0181064
250	0.0150493
251	0.00664346
252	-0.00466919
253	-0.0153022
254	-0.0206374
255	-0.0176173
256	-0.00813316
257	0.000379302
258	0.00239214
259	-0.00374266
260	-0.0150729
261	-0.0234478
262	-0.0243763
263	-0.0183434
264	-0.00966557
265	-0.0030365
266	-0.00016394
267	0.000408533
268	0.00116086
269	0.00369213
270	-0.00045551
271	-0.00352538
272	-0.00231355
273	0.00106761
274	0.00291639
275	1.25063e-05
276	-0.0054901
277	-0.00866623
278	-0.0120097
279	-0.0135371
280	-0.0135836
281	-0.0133721
282	-0.0133448
283	-0.0128096
284	-0.0112899
285	-0.00941086
286	-0.00788773
287	-0.00672972
288	-0.00543903
289	-0.0040117
290	-0.00274906
291	-0.00175766
292	-0.00112114
293	-4.51775e-05
294	0.00276811
295	0.00412435
296	0.00471244
297	0.00473137
298	0.00377778
299	0.00187627
300	1.25056e-12
301	-0.00445859
302	-0.00581717
303	-0.00371909
304	-0.00131756
305	-0.00963643
306	-0.0521207
307	-0.142136
308	-0.274483
309	-0.424611
310	-0.560833
311	-0.661827
312	-0.724333
313	-0.758864
314	-0.780175
315	-0.797421
316	-0.808544
317	-0.800578
318	-0.757027
319	-0.667587
320	-0.535338
321	-0.377914
322	-0.223548
323	-0.100956
324	-0.0257822
325	-0.00279749
326	-0.00413837
327	-0.00928138
328	-0.00873672
329	-0.00370465
330	0.000344312
331	0.00054314
332	-0.000616425
333	-0.00580259
334	-0.0108992
335	-0.0122571
336	-0.00950527
337	-0.00516495
338	-0.00111816
339	0.00347202
340	-0.00358334
341	-0.00732163
342	-0.00606113
343	-0.00229893
344	0.000722972
345	1.13739e-05
346	0.00621142
347	0.00677972
348	0.0025115
349	-0.00175525
350	4.29168e-12
351	0.000569185
352	0.00618806
353	0.00856671
354	0.0121553
355	0.0166225
356	-0.00362439
357	-0.0081612
358	-0.012075
359	-0.00685533
360	-7.50333e-12
361	0.0560413
362	0.0398151
363	0.0498457
364	0.0306922
365	-0.00656067
366	-0.0127657
367	0.00162068
368	0.0137408
369	0.024184
370	-2.58638e-12
371	0.0200181
372	-0.00504184
373	-0.0401049
374	-0.0271492
375	-0.0262916
376	-0.0115769
377	0.0116829
378	0.0179809
379	0.0249064
380	-2.18279e-11
381	-0.0178982
382	-0.020845
383	-0.00982964
384	0.00078373
385	0.00178551
386	-0.00450056
387	-0.0101219
388	-0.00979335
389	-0.00469187
390	-8.52651e-14
391	0.00629105
392	0.00638066
393	0.000481938
394	-0.00910115
395	-0.0176653
396	-0.0207262
397	-0.0178016
398	-0.0118891
399	-0.00569765
400	2.27374e-13
401	0.0037058
402	0.00595568
403	0.00648636
404	0.00540966
405	0.00346707
406	0.0012852
407	-0.000807318
408	-0.00226059
409	-0.00217068
410	-3.60956e-12
411	-0.00066926
412	-0.00050671
413	-0.000332556
414	-0.000994134
415	-0.00309833
416	-0.00578038
417	-0.00727581
418	-0.00679435
419	-0.00441367
420	5.68434e-14
421	0.0085811
422	0.0163475
423	0.0216368
424	0.0230545
425	0.020426
426	0.0150305
427	0.00929965
428	0.00513532
429	0.00243163
430	1.36424e-12
431	-0.000760877
432	-0.00311507
433	-0.00657016
434	-0.00990658
435	-0.0121515
436	-0.0129575
437	-0.0118147
438	-0.00882469
439	-0.00483976
440	1.73372e-12
441	0.0057479
442	0.0102849
443	0.0119979
444	0.0104148
445	0.00663623
446	0.00195997
447	-0.00257705
448	-0.0051209
449	-0.00426211
450	0
451	-0.0227463
452	-0.0434244
453	-0.0652922
454	-0.0902503
455	-0.124467
456	-0.186391
457	-0.304361
458	-0.501903
459	-0.770608
460	-1.05765
461	-1.30345
462	-1.48412
463	-1.62046
464	-1.75137
465	-1.89971
466	-2.05683
467	-2.18878
468	-2.25018
469	-2.20269
470	-2.03651
471	-1.77794
472	-1.47929
473	-1.20062
474	-0.987213
475	-0.848087
476	-0.750537
477	-0.63892
478	-0.478905
479	-0.291398
480	-0.128951
481	-0.0313316
482	-0.00301856
483	0.0025119
484	-0.0124424
485	-0.0294124
486	-0.0369942
487	-0.0317367
488	-0.0178139
489	-0.0039428
490	0.00102348
491	-0.00892425
492	-0.011362
493	-0.0215127
494	-0.0366696
495	-0.0477434
496	-0.0501173
497	-0.0435937
498	-0.0305887
499	-0.0145924
500	-3.12639e-12
501	-0.00291003
502	-0.011904
503	-0.0248766
504	-0.0374206
505	-0.0450705
506	-0.0449897
507	-0.0373749
508	-0.0250708
509	-0.0116103
510	3.97904e-13
511	0.000974314
512	-0.00307574
513	-0.0118611
514	-0.0230305
515	-0.0322359
516	-0.0354363
517	-0.0309986
518	-0.0203444
519	-0.00807221
520	-9.09495e-13
521	-0.00433062
522	-0.0171407
523	-0.0350942
524	-0.0524222
525	-0.0628615
526	-0.0624559
527	-0.0513936
528	-0.0337218
529	-0.014934
530	1.44951e-12
531	0.000300082
532	-0.00555618
533	-0.0146949
534	-0.0220934
535	-0.0235202
536	-0.0182767
537	-0.0095694
538	-0.00172699
539	0.00189219
540	-5.03064e-12
541	-0.000939571
542	-0.00464666
543	-0.00865301
544	-0.011398
545	-0.0118709
546	-0.00896139
547	-0.00280505
548	0.00342338
549	0.00527329
550	-4.00746e-12
551	-0.00876952
552	-0.0201564
553	-0.0308142
554	-0.0378141
555	-0.0387188
556	-0.0326808
557	-0.0220259
558	-0.0111387
559	-0.00356512
560	-2.84217e-12
561	-0.0101255
562	-0.0180722
563	-0.0202066
564	-0.0158549
565	-0.00802442
566	-0.00100273
567	0.00283368
568	0.00340868
569	0.00191031
570	-7.13385e-12
571	0.00432936
572	0.011243
573	0.0194948
574	0.0190468
575	0.00484286
576	-0.0120023
577	-0.0256996
578	0.0151388
579	0.0164029
580	-7.13385e-12
581	0.0139314
582	0.0352812
583	-0.0100608
584	-0.0353741
585	-0.062821
586	-0.0444781
587	0.0166938
588	0.031898
589	0.0620495
590	1.7593e-11
591	0.0439885
592	0.00719614
593	-0.0439955
594	-0.0342774
595	0.00491902
596	0.0377062
597	0.0260154
598	0.00474817
599	-0.0303467
600	8.32756e-12
601	-0.0322297
602	0.036873
603	0.067627
604	0.0176153
605	0.0748812
606	0.0609194
607	-0.00175702
608	-0.223925
609	-0.557704
610	-0.960833
611	-1.39847
612	-1.81365
613	-2.15334
614	-2.37591
615	-2.45854
616	-2.42039
617	-2.30364
618	-2.14228
619	-1.95068
620	-1.71568
621	-1.41187
622	-1.0422
623	-0.655444
624	-0.320606
625	-0.0863879
626	0.00649557
627	-0.00140213
628	-0.0150807
629	-0.00618394
630	0.00540253
631	-0.0128382
632	0.00867812
633	0.0125766
634	0.0053951
635	0.0030251
636	0.00757419
637	0.0114763
638	0.00631529
639	0.0157961
640	0.0185078
641	0.0163472
642	0.0131445
643	0.0112571
644	0.0112903
645	0.011847
646	0.0113911
647	0.00979595
648	0.00776322
649	0.00497629
650	-2.95586e-12
651	-0.0159273
652	-0.035016
653	-0.0538561
654	-0.0672715
655	-0.0701396
656	-0.0605168
657	-0.042192
658	-0.0226385
659	-0.00805673
660	3.15481e-12
661	-0.0100143
662	-0.0191728
663	-0.0235118
664	-0.0198975
665	-0.0084107
666	0.00621301
667	0.0169251
668	0.01898
669	0.0121231
670	-2.92744e-12
671	-0.0123882
672	-0.0213781
673	-0.0250988
674	-0.0237965
675	-0.0190815
676	-0.0129858
677	-0.007065
678	-0.00248562
679	-0.000184394
680	-2.98428e-12
681	-0.00618271
682	-0.0101008
683	-0.0110403
684	-0.00998789
685	-0.00813209
686	-0.00603058
687	-0.00378059
688	-0.00148624
689	-2.98073e-05
690	-1.25056e-12
691	-0.00101698
692	-0.00210527
693	-0.00324681
694	-0.00472871
695	-0.00662293
696	-0.00828456
697	-0.00847916
698	-0.00628459
699	-0.00247548
700	3.15481e-12
701	-0.0022535
702	-0.00783164
703	-0.0127067
704	-0.0129983
705	-0.00779489
706	0.000546858
707	0.00790937
708	0.0108553
709	0.00788473
710	1.9611e-12
711	-0.00730832
712	-0.0141555
713	-0.0183479
714	-0.0185061
715	-0.0146888
716	-0.00855955
717	-0.00277065
718	0.000431778
719	0.000659083
720	5.11591e-13
721	-0.00348391
722	-0.00237899
723	0.00339375
724	0.0114585
725	0.0181733
726	0.0206125
727	0.0183693
728	0.0130161
729	0.00637147
730	-4.74643e-12
731	-0.00424917
732	-0.00579229
733	-0.0048691
734	-0.00270352
735	-0.00112311
736	-0.00135196
737	-0.00294077
738	-0.00411913
739	-0.00328188
740	-2.21689e-12
741	0.00649857
742	0.0132833
743	0.0192793
744	0.0232687
745	0.0241989
746	0.0217478
747	0.0165016
748	0.00993951
749	0.00392967
750	-1.98952e-12
751	0.00235287
752	0.00659583
753	0.0101407
754	0.0114222
755	0.00567174
756	-0.066217
757	-0.208976
758	-0.431821
759	-0.756325
760	-1.16777
761	-1.60168
762	-1.97128
763	-2.21757
764	-2.34567
765	-2.40895
766	-2.46145
767	-2.45462
768	-2.39342
769	-2.27578
770	-2.062
771	-1.73813
772	-1.32872
773	-0.892224
774	-0.500117
775	-0.209864
776	-0.0407697
777	-0.00639308
778	-0.0197242
779	0.000223932
780	0.0396452
781	0.0627787
782	0.061492
783	0.0191617
784	-0.00556756
785	0.000612259
786	0.00615365
787	0.0102162
788	0.00919326
789	-0.00352636
790	-0.00394338
791	3.00375e-05
792	0.00858229
793	0.0192155
794	0.0268366
795	0.0276025
796	0.0211024
797	0.0106413
798	0.00127458
799	-0.00280132
800	3.55271e-12
801	-0.00200042
802	0.000891229
803	0.00690324
804	0.0137168
805	0.0190602
806	0.0210075
807	0.0185501
808	0.0126852
809	0.00575401
810	2.95586e-12
811	0.00144462
812	0.00374177
813	0.00531421
814	0.00533428
815	0.00417113
816	0.00285109
817	0.00191687
818	0.000905358
819	-0.000242735
820	5.00222e-12
821	-0.0124096
822	-0.0176145
823	-0.0150832
824	-0.00769637
825	0.000333623
826	0.00583654
827	0.00757494
828	0.00609173
829	0.00292457
830	1.16529e-12
831	-0.0035423
832	-0.00391935
833	9.59423e-06
834	0.00819844
835	0.0176857
836	0.0240406
837	0.0239298
838	0.0173106
839	0.00762915
840	-3.09797e-12
841	0.0031339
842	0.0128474
843	0.0266526
844	0.0399483
845	0.0479474
846	0.0472798
847	0.0376168
848	0.0222566
849	0.0074858
850	-8.29914e-12
851	0.00139184
852	0.0110062
853	0.0216857
854	0.0266225
855	0.022484
856	0.0110151
857	-0.00215299
858	-0.0104582
859	-0.00976609
860	4.77485e-12
861	0.0081335
862	0.0166894
863	0.0214658
864	0.0208233
865	0.016028
866	0.00949888
867	0.00358394
868	4.10873e-05
869	-0.000667479
870	-1.08002e-12
871	0.00500994
872	0.00720014
873	0.00655865
874	0.00485294
875	0.00351203
876	0.00233103
877	0.000519959
878	-0.00182221
879	-0.00289663
880	5.68434e-12
881	0.000525895
882	0.00689724
883	0.0160103
884	0.0232968
885	0.0249623
886	0.02018
887	0.0115874
888	0.00377374
889	8.27908e-06
890	1.7053e-13
891	0.00596826
892	0.009668
893	0.00902092
894	0.00371426
895	-0.00362143
896	-0.00928959
897	-0.0113939
898	-0.0101205
899	-0.00601406
900	2.16005e-12
901	0.00718016
902	0.011601
903	0.0125844
904	0.00829549
905	-0.0400651
906	-0.147205
907	-0.337193
908	-0.632629
909	-1.01992
910	-1.44127
911	-1.81392
912	-2.07664
913	-2.22124
914	-2.28874
915	-2.33672
916	-2.4
917	-2.47141
918	-2.44828
919	-2.28797
920	-2.0093
921	-1.61846
922	-1.16533
923	-0.726752
924	-0.371741
925	-0.129281
926	-0.0315809
927	-0.0327724
928	-0.00292454
929	-0.00512788
930	0.0155689
931	0.0291216
932	0.00509509
933	0.0205641
934	0.0350628
935	0.0279329
936	0.00446416
937	0.00645538
938	0.005594
939	-0.00144928
940	-0.00748291
941	-0.00921848
942	-0.00816114
943	-0.0108757
944	0.00271482
945	0.00531109
946	-0.00342728
947	-0.015223
948	-0.0213141
949	-0.0161637
950	1.1994e-11
951	-0.00153842
952	-0.00188732
953	-0.00397234
954	-0.00899835
955	-0.0158051
956	-0.0218532
957	-0.0244208
958	-0.0215689
959	-0.0130364
960	-6.42331e-12
961	-0.000210208
962	0.000448444
963	0.00107547
964	0.000624719
965	-0.00125475
966	-0.00374737
967	-0.00612328
968	-0.00751509
969	-0.00600295
970	-2.58638e-12
971	0.0058555
972	0.0127791
973	0.0177375
974	0.0177717
975	0.0118153
976	0.00207136
977	-0.00653333
978	-0.00976478
979	-0.00684145
980	8.81073e-13
981	0.00433482
982	0.00720319
983	0.00756432
984	0.00497341
985	-0.000133406
986	-0.00520054
987	-0.00706575
988	-0.00482906
989	-0.00107196
990	-4.00746e-12
991	0.000470347
992	-0.00238521
993	-0.00442028
994	-0.00329563
995	-0.00016505
996	0.00198157
997	0.0016076
998	-0.00015392
999	-0.00107203
1000	7.84439e-12
1001	-0.00461366
1002	-0.00948335
1003	-0.0145577
1004	-0.0176843
1005	-0.017389
1006	-0.0146098
1007	-0.0110612
1008	-0.0075004
1009	-0.00376182
1010	-2.55795e-13
1011	0.00668463
1012	0.0115159
1013	0.0149199
1014	0.0182716
1015	0.021888
1016	0.0239036
1017	0.021705
1018	0.0150545
1019	0.00668145
1020	-7.10543e-13
1021	-0.00454882
1022	-0.00618579
1023	-0.00686344
1024	-0.00756594
1025	-0.00759834
1026	-0.00625491
1027	-0.0037457
1028	-0.00123918
1029	0.000223709
1030	1.50635e-12
1031	-0.00524101
1032	-0.0103457
1033	-0.0142687
1034	-0.0170247
1035	-0.0184429
1036	-0.0174054
1037	-0.0135258
1038	-0.00788071
1039	-0.00274343
1040	3.41061e-13
1041	-0.00246413
1042	-0.00383033
1043	-0.00132426
1044	0.00467418
1045	0.0107805
1046	0.0128968
1047	0.00957763
1048	0.00356072
1049	-0.000373448
1050	-8.52651e-13
1051	0.00636605
1052	0.0110487
1053	0.0123439
1054	0.0115552
1055	0.00632186
1056	-0.0161715
1057	-0.0879719
1058	-0.249357
1059	-0.519112
1060	-0.867419
1061	-1.21671
1062	-1.49049
1063	-1.66171
1064	-1.76433
1065	-1.8573
1066	-1.98315
1067	-2.14264
1068	-2.29361
1069	-2.37248
1070	-2.32524
1071	-2.13544
1072	-1.83306
1073	-1.48311
1074	-1.15946
1075	-0.915549
1076	-0.752574
1077	-0.621239
1078	-0.45507
1079	-0.216939
1080	-0.080294
1081	0.0375927
1082	0.0981334
1083	0.0902127
1084	0.0280081
1085	0.0300447
1086	0.0235358
1087	0.000149277
1088	0.0125222
1089	0.00937399
1090	0.00104204
1091	-0.0033184
1092	-0.000878642
1093	0.00395269
1094	0.00598785
1095	0.0196683
1096	0.0158692
1097	0.002212
1098	-0.00964402
1099	-0.0113829
1100	3.69482e-12
1101	0.0184719
1102	0.039871
1103	0.0568679
1104	0.0642599
1105	0.0608727
1106	0.0481442
1107	0.0297754
1108	0.0115218
1109	7.62619e-05
1110	2.47269e-12
1111	-0.0100474
1112	-0.0135786
1113	-0.0149135
1114	-0.0159119
1115	-0.0178238
1116	-0.0215806
1117	-0.0252412
1118	-0.0244841
1119	-0.0161611
1120	-5.68434e-13
1121	0.013673
1122	0.0293386
1123	0.0414834
1124	0.0444081
1125	0.0365751
1126	0.0216101
1127	0.00561093
1128	-0.00511341
1129	-0.00681821
1130	-4.54747e-13
1131	0.00670212
1132	0.0120884
1133	0.0135284
1134	0.0121086
1135	0.0103434
1136	0.00909
1137	0.00791316
1138	0.00631069
1139	0.00379581
1140	-3.04112e-12
1141	-0.00559423
1142	-0.0121845
1143	-0.0191681
1144	-0.0249906
1145	-0.0274851
1146	-0.0254315
1147	-0.0200033
1148	-0.0133836
1149	-0.00675145
1150	7.90124e-12
1151	0.0052588
1152	0.0112603
1153	0.0176535
1154	0.0235653
1155	0.0274834
1156	0.0275696
1157	0.0228721
1158	0.0147233
1159	0.00627501
1160	5.74119e-12
1161	-0.0053542
1162	-0.00771281
1163	-0.0083879
1164	-0.00935443
1165	-0.0115823
1166	-0.0143561
1167	-0.0154839
1168	-0.0131885
1169	-0.00754849
1170	5.68434e-13
1171	0.00517592
1172	0.00724876
1173	0.00545037
1174	0.00121826
1175	-0.00289222
1176	-0.00435831
1177	-0.00271202
1178	6.59664e-05
1179	0.00164806
1180	-2.359e-12
1181	-0.00356319
1182	-0.0132346
1183	-0.0259065
1184	-0.0354408
1185	-0.0369026
1186	-0.0303893
1187	-0.0200434
1188	-0.0101689
1189	-0.00328577
1190	-4.34852e-12
1191	-0.00471378
1192	-0.00926164
1193	-0.0103698
1194	-0.00643822
1195	0.00121252
1196	0.00925771
1197	0.0142061
1198	0.0136689
1199	0.00780972
1200	2.30216e-12
1201	-0.00692295
1202	-0.0075665
1203	-0.00583792
1204	-0.00697591
1205	0.018674
1206	0.0502721
1207	-0.0248273
1208	-0.221324
1209	-0.525571
1210	-0.89619
1211	-1.25359
1212	-1.53032
1213	-1.71707
1214	-1.85613
1215	-1.99822
1216	-2.16465
1217	-2.33236
1218	-2.45164
1219	-2.47212
1220	-2.36193
1221	-2.1206
1222	-1.78341
1223	-1.40861
1224	-1.05248
1225	-0.744733
1226	-0.476274
1227	-0.213103
1228	-0.0789734
1229	-0.0565102
1230	-0.0288819
1231	-0.125497
1232	-0.0593216
1233	-0.0245925
1234	-0.0157801
1235	-0.00176424
1236	0.0409548
1237	0.0442738
1238	0.006608
1239	0.00151371
1240	-0.0179566
1241	-0.0342227
1242	-0.0351757
1243	-0.0209955
1244	-0.00276448
1245	0.00535728
1246	0.0104666
1247	0.017641
1248	0.0147514
1249	0.00748322
1250	3.78009e-12
1251	-0.0148548
1252	-0.0212406
1253	-0.0156097
1254	0.00172826
1255	0.0232011
1256	0.038347
1257	0.0410466
1258	0.0318099
1259	0.0159769
1260	-2.30216e-12
1261	-0.0174248
1262	-0.026625
1263	-0.025303
1264	-0.0138345
1265	0.003045
1266	0.0171779
1267	0.0219451
1268	0.0167138
1269	0.00667487
1270	8.49809e-12
1271	-0.0156215
1272	-0.0178109
1273	-0.00991823
1274	0.0024749
1275	0.01359
1276	0.0188244
1277	0.0164873
1278	0.00885743
1279	0.00158313
1280	-3.78009e-12
1281	0.0031676
1282	0.010298
1283	0.0173494
1284	0.0223586
1285	0.0255607
1286	0.026891
1287	0.0250572
1288	0.0190017
1289	0.00980446
1290	-8.29914e-12
1291	-0.00996666
1292	-0.0150542
1293	-0.0139927
1294	-0.00769299
1295	0.000663521
1296	0.00769171
1297	0.0109356
1298	0.00934537
1299	0.00443428
1300	-2.38742e-12
1301	-0.00685738
1302	-0.00734382
1303	-0.00322332
1304	0.00204358
1305	0.00546387
1306	0.00577847
1307	0.00397313
1308	0.00162438
1309	-3.39796e-05
1310	-1.13687e-12
1311	0.00507452
1312	0.0118978
1313	0.0198076
1314	0.0277024
1315	0.0333925
1316	0.0345115
1317	0.0302267
1318	0.0212941
1319	0.0100826
1320	1.67688e-12
1321	-0.00757096
1322	-0.00921215
1323	-0.00602809
1324	-0.000521026
1325	0.00479475
1326	0.00801496
1327	0.00809333
1328	0.00534474
1329	0.0018094
1330	2.30216e-12
1331	0.0049322
1332	0.0119003
1333	0.0184397
1334	0.0223663
1335	0.0225178
1336	0.0183072
1337	0.0107625
1338	0.0030259
1339	-0.00137202
1340	-6.33804e-12
1341	0.00084535
1342	0.00484441
1343	0.00851098
1344	0.00933374
1345	0.00667034
1346	0.00170995
1347	-0.0029299
1348	-0.00489495
1349	-0.00350486
1350	6.19593e-12
1351	0.00707928
1352	0.0120483
1353	0.0132795
1354	0.00998467
1355	-0.000977877
1356	-0.0344905
1357	-0.120192
1358	-0.290358
1359	-0.55928
1360	-0.897979
1361	-1.24144
1362	-1.52576
1363	-1.72695
1364	-1.8644
1365	-1.97447
1366	-2.07947
1367	-2.1719
1368	-2.22044
1369	-2.18699
1370	-2.04773
1371	-1.80664
1372	-1.49751
1373	-1.17377
1374	-0.889295
1375	-0.673213
1376	-0.518309
1377	-0.386278
1378	-0.232392
1379	-0.0427641
1380	0.0766846
1381	0.0412232
1382	-0.0417301
1383	-0.0632452
1384	-0.0502667
1385	-0.0344644
1386	-0.0139527
1387	0.000665375
1388	-0.00389187
1389	0.00186072
1390	0.0105077
1391	0.000968197
1392	0.00111422
1393	0.00661819
1394	0.0141574
1395	0.0230346
1396	0.0295525
1397	0.0299636
1398	0.0240436
1399	0.0136287
1400	7.7307e-12
1401	-0.024413
1402	-0.0472039
1403	-0.0644992
1404	-0.0734797
1405	-0.073225
1406	-0.0641407
1407	-0.0476725
1408	-0.0273983
1409	-0.00953056
1410	1.13687e-13
1411	-0.00446867
1412	-0.0139695
1413	-0.0223186
1414	-0.0264007
1415	-0.0264402
1416	-0.0236793
1417	-0.0191389
1418	-0.0135455
1419	-0.00706417
1420	9.09495e-13
1421	-0.00270146
1422	-0.00386051
1423	-0.00252687
1424	0.000977395
1425	0.00473192
1426	0.00612314
1427	0.00401826
1428	0.000364221
1429	-0.00137669
1430	6.84963e-12
1431	-0.00223722
1432	-0.00956892
1433	-0.0221891
1434	-0.0347372
1435	-0.0407045
1436	-0.0372974
1437	-0.0267684
1438	-0.0142047
1439	-0.00443757
1440	-1.98952e-12
1441	-0.00496706
1442	-0.0121799
1443	-0.0176147
1444	-0.0192506
1445	-0.0177814
1446	-0.0151319
1447	-0.0124233
1448	-0.00951958
1449	-0.00552361
1450	-1.42109e-12
1451	0.0086374
1452	0.0177646
1453	0.026268
1454	0.0331098
1455	0.037095
1456	0.0366122
1457	0.0305503
1458	0.02047
1459	0.00963005
1460	-4.83169e-13
1461	-0.00726076
1462	-0.0147186
1463	-0.0224727
1464	-0.029094
1465	-0.0324316
1466	-0.0311331
1467	-0.0259298
1468	-0.0188082
1469	-0.010538
1470	1.19087e-11
1471	0.00560597
1472	0.0129198
1473	0.0182957
1474	0.0187111
1475	0.0145368
1476	0.00889373
1477	0.0041664
1478	0.00110221
1479	-0.000123658
1480	2.44427e-12
1481	0.00227105
1482	0.00314143
1483	0.0018664
1484	-0.00160269
1485	-0.00700201
1486	-0.0128413
1487	-0.0161866
1488	-0.0144852
1489	-0.00802854
1490	-3.72324e-12
1491	0.00346666
1492	0.00498051
1493	0.00534821
1494	0.00555426
1495	0.00569104
1496	0.00604495
1497	0.0069106
1498	0.00734107
1499	0.00558815
1500	1.3074e-12
1501	-0.00237731
1502	-0.00854267
1503	-0.0138017
1504	-0.0184008
1505	-0.0330898
1506	-0.0839852
1507	-0.203973
1508	-0.416284
1509	-0.709708
1510	-1.03209
1511	-1.31242
1512	-1.50047
1513	-1.59547
1514	-1.64038
1515	-1.68999
1516	-1.77281
1517	-1.87287
1518	-1.93624
1519	-1.90234
1520	-1.7395
1521	-1.46181
1522	-1.12353
1523	-0.796275
1524	-0.538757
1525	-0.371123
1526	-0.270366
1527	-0.183693
1528	-0.0622025
1529	-0.0318167
1530	0.0180979
1531	0.0460969
1532	0.0228979
1533	-0.0286996
1534	-0.00559682
1535	0.00148594
1536	0.00435821
1537	0.010572
1538	0.0183785
1539	0.0151002
1540	0.00857775
1541	0.00839231
1542	0.00556486
1543	0.00693217
1544	0.00392588
1545	0.00353077
1546	0.00532332
1547	0.00260471
1548	-0.000825756
1549	-0.00258661
1550	-3.55556e-11
1551	-0.000642567
1552	0.00747991
1553	0.0233897
1554	0.0417022
1555	0.0539663
1556	0.0539901
1557	0.041819
1558	0.0236026
1559	0.00774782
1560	4.91696e-12
1561	-0.00151219
1562	0.00582588
1563	0.0174491
1564	0.0270663
1565	0.0298003
1566	0.0247636
1567	0.0152043
1568	0.00607206
1569	0.000603618
1570	4.0643e-12
1571	-0.00685513
1572	-0.00904944
1573	-0.00762123
1574	-0.00416414
1575	-0.000399104
1576	0.00219442
1577	0.00308196
1578	0.00254816
1579	0.00138582
1580	1.50635e-12
1581	-0.00297423
1582	-0.00611809
1583	-0.00805003
1584	-0.00690075
1585	-0.00352144
1586	-0.00189599
1587	-0.0037652
1588	-0.00597137
1589	-0.00467453
1590	1.39266e-12
1591	0.00222528
1592	0.000880621
1593	-0.00374565
1594	-0.00799064
1595	-0.00846036
1596	-0.00459237
1597	0.000917613
1598	0.00426065
1599	0.00350754
1600	-4.86011e-12
1601	-0.0075056
1602	-0.0119109
1603	-0.0120038
1604	-0.00777099
1605	0.000552209
1606	0.010153
1607	0.0157099
1608	0.0139946
1609	0.00715247
1610	5.96856e-13
1611	0.00123122
1612	0.0076333
1613	0.0164779
1614	0.0238843
1615	0.0263914
1616	0.0151931
1617	-0.00661632
1618	-0.032104
1619	-0.0442493
1620	-6.2073e-11
1621	0.0395457
1622	0.0666094
1623	0.0264516
1624	0.037146
1625	0.0188645
1626	-0.0141161
1627	-0.0129432
1628	-0.0124073
1629	-0.00536903
1630	2.01226e-11
1631	0.0178798
1632	0.0337407
1633	0.0129353
1634	-0.00803952
1635	-0.01981
1636	-0.0293486
1637	-0.0204
1638	0.0212627
1639	0.0409406
1640	-1.39266e-11
1641	0.00910344
1642	-0.00213075
1643	-0.0139597
1644	-0.0108915
1645	0.00647666
1646	0.0213233
1647	0.0242928
1648	0.0173545
1649	0.00766407
1650	-1.3614e-11
1651	0.000274396
1652	0.00181286
1653	0.00072015
1654	-0.015378
1655	-0.0551918
1656	-0.138381
1657	-0.297007
1658	-0.546942
1659	-0.862278
1660	-1.17004
1661	-1.39404
1662	-1.50896
1663	-1.54793
1664	-1.57068
1665	-1.62408
1666	-1.71148
1667	-1.78863
1668	-1.79381
1669	-1.68185
1670	-1.44931
1671	-1.13731
1672	-0.813519
1673	-0.546567
1674	-0.381155
1675	-0.316696
1676	-0.300098
1677	-0.258071
1678	-0.14623
1679	-0.00627733
1680	0.0495429
1681	0.054095
1682	0.00230509
1683	0.0130872
1684	0.00869166
1685	0.00559417
1686	0.00143683
1687	-0.0105581
1688	-0.00789247
1689	-0.00818336
1690	-0.00478326
1691	0.00159913
1692	0.00685343
1693	0.0107622
1694	0.00497249
1695	-0.00569088
1696	-0.0169136
1697	-0.0252783
1698	-0.0269447
1699	-0.0185916
1700	-3.0866e-11
1701	0.00357381
1702	0.00991604
1703	0.0153854
1704	0.0183375
1705	0.0180695
1706	0.0143108
1707	0.0082417
1708	0.00203936
1709	-0.00176326
1710	-1.08287e-11
1711	0.00592926
1712	0.0170584
1713	0.0275456
1714	0.0316384
1715	0.0273686
1716	0.0169215
1717	0.00463392
1718	-0.00470346
1719	-0.0068136
1720	-8.52651e-13
1721	0.00248871
1722	0.00825022
1723	0.0124235
1724	0.0133014
1725	0.0124817
1726	0.0117378
1727	0.0107148
1728	0.00795841
1729	0.00366413
1730	4.9738e-12
1731	-0.00153329
1732	0.000689307
1733	0.0059183
1734	0.0111862
1735	0.0120175
1736	0.00549652
1737	0.012691
1738	0.0161116
1739	0.0144291
1740	4.83169e-12
1741	-0.0273329
1742	-0.0199409
1743	-0.0436493
1744	-0.0170754
1745	0.0385274
1746	0.0572872
1747	0.0379016
1748	0.0556861
1749	0.0223143
1750	-2.86207e-11
1751	0.00437983
1752	-0.0079012
1753	-0.000420018
1754	0.0171668
1755	0.00655454
1756	0.0069043
1757	-0.0206254
1758	-0.0277138
1759	-0.0342739
1760	6.19309e-11
1761	0.0157096
1762	0.0499236
1763	0.0420076
1764	0.00805143
1765	-0.0196966
1766	-0.0487927
1767	-0.0509601
1768	-0.0301723
1769	-0.00795844
1770	9.72022e-12
1771	-0.00284273
1772	-0.0114707
1773	-0.0157526
1774	-0.0115413
1775	-0.00121447
1776	0.00917299
1777	0.0148668
1778	0.0141818
1779	0.00822947
1780	-6.2812e-12
1781	-0.00278597
1782	-0.00367288
1783	-0.00352501
1784	-0.00369108
1785	-0.00460685
1786	-0.00566906
1787	-0.00624766
1788	-0.00589626
1789	-0.00397324
1790	-1.48361e-11
1791	-0.00479971
1792	-0.00856744
1793	-0.0115963
1794	-0.0134271
1795	-0.0132289
1796	-0.0108042
1797	-0.00673847
1798	-0.00261231
1799	-0.000100002
1800	2.24532e-12
1801	0.00590468
1802	0.00932479
1803	0.0118372
1804	0.0122685
1805	0.00182436
1806	-0.0520687
1807	-0.165285
1808	-0.361413
1809	-0.63439
1810	-0.932319
1811	-1.18082
1812	-1.33118
1813	-1.38698
1814	-1.39375
1815	-1.40462
1816	-1.44535
1817	-1.50046
1818	-1.52281
1819	-1.46574
1820	-1.31069
1821	-1.07688
1822	-0.815809
1823	-0.591289
1824	-0.453321
1825	-0.41271
1826	-0.432063
1827	-0.444289
1828	-0.394759
1829	-0.279706
1830	-0.144526
1831	-0.0431129
1832	0.00292925
1833	0.00440748
1834	-0.00706478
1835	-0.00559688
1836	-0.00411965
1837	0.00714146
1838	0.00946453
1839	0.00631521
1840	0.011007
1841	0.00366449
1842	-0.00570617
1843	-0.00419049
1844	0.000133545
1845	0.00679327
1846	0.0136318
1847	0.0177839
1848	0.0169859
1849	0.0107674
1850	2.81375e-12
1851	-0.00790941
1852	-0.0179335
1853	-0.0286577
1854	-0.0380229
1855	-0.0435263
1856	-0.0427788
1857	-0.0349793
1858	-0.0221851
1859	-0.00920376
1860	2.81375e-12
1861	-0.0111746
1862	-0.0219122
1863	-0.0279325
1864	-0.0275183
1865	-0.0220786
1866	-0.0149482
1867	-0.00895006
1868	-0.00510662
1869	-0.00254745
1870	2.67164e-12
1871	-0.000119398
1872	-0.00248207
1873	-0.00689218
1874	-0.0119581
1875	-0.0170864
1876	-0.0219748
1877	-0.0252335
1878	-0.0235848
1879	-0.0146491
1880	3.97904e-13
1881	0.011504
1882	0.0188761
1883	0.0191736
1884	0.0122986
1885	0.00115626
1886	-0.00956951
1887	-0.0152972
1888	-0.0142228
1889	-0.00792384
1890	-2.47269e-12
1891	0.00393269
1892	0.00304313
1893	-0.00342211
1894	-0.0129093
1895	-0.0210741
1896	-0.0242608
1897	-0.0211639
1898	-0.0134911
1899	-0.00522872
1900	-4.00746e-12
1901	7.51253e-05
1902	-0.00385205
1903	-0.00935324
1904	-0.0141548
1905	-0.0169775
1906	-0.0176494
1907	-0.0162017
1908	-0.012601
1909	-0.00695021
1910	-7.38964e-12
1911	0.00543013
1912	0.00923136
1913	0.0101279
1914	0.00868046
1915	0.00654841
1916	0.00501748
1917	0.00452388
1918	0.00465058
1919	0.00380583
1920	-1.46088e-11
1921	-0.00280716
1922	-0.00693408
1923	-0.00937631
1924	-0.00923595
1925	-0.00778922
1926	-0.00657689
1927	-0.00589575
1928	-0.0050751
1929	-0.00328767
1930	-8.81073e-13
1931	-0.00794819
1932	-0.0206345
1933	-0.0374579
1934	-0.0497331
1935	-0.0483849
1936	-0.029978
1937	-0.00142696
1938	0.0216334
1939	0.0237561
1940	3.09797e-12
1941	-0.0112549
1942	-0.0244761
1943	-0.025908
1944	-0.0113853
1945	0.0125747
1946	0.0337515
1947	0.0418145
1948	0.0341924
1949	0.0161084
1950	4.37694e-12
1951	-0.0412466
1952	-0.0433057
1953	-0.021853
1954	0.00410336
1955	0.00430684
1956	-0.0559887
1957	-0.201836
1958	-0.433486
1959	-0.709812
1960	-0.960834
1961	-1.13012
1962	-1.2117
1963	-1.24505
1964	-1.27862
1965	-1.33609
1966	-1.40604
1967	-1.45419
1968	-1.44176
1969	-1.34415
1970	-1.16783
1971	-0.949059
1972	-0.737717
1973	-0.578381
1974	-0.492553
1975	-0.466789
1976	-0.453448
1977	-0.398248
1978	-0.281605
1979	-0.136987
1980	-0.0232704
1981	0.0119758
1982	0.0045502
1983	-0.00385581
1984	-0.000511575
1985	0.018192
1986	0.0342655
1987	0.0168946
1988	0.0308651
1989	0.0244234
1990	0.00579972
1991	-0.00351801
1992	0.00283659
1993	0.00783051
1994	-0.000377215
1995	-0.019041
1996	-0.0104403
1997	-0.0130843
1998	-0.0216921
[truncated: 2,502 more rows]

## Sheet: Figure 2c
time [s]	corr heat rate [µcal/s]		molar ratio	enthalpy [kcal/mol]		molar ratio	fit [kcal/mol]
0	-0.000576038		0.0368324	-4.05498		0.0367453	-6.11406
1	0.000272023		0.149182	-4.9896		0.0525677	-6.10779
2	0.00152597		0.263414	-5.91238		0.0684274	-6.10132
3	0.00170511		0.37956	-6.49429		0.0843246	-6.09463
4	0.00131868		0.497653	-4.94299		0.100259	-6.08773
5	-2.3261e-05		0.617726	-6.49003		0.116232	-6.0806
6	-0.00180146		0.739811	-5.79353		0.132242	-6.07323
7	-0.00318047		0.863942	-3.59076		0.148289	-6.06561
8	-0.00352777		0.990153	-3.50905		0.164375	-6.05402
9	-0.00277785		1.11848	-2.37777		0.180499	-6.0419
10	-0.00137959		1.24896	-1.90282		0.19666	-6.0292
11	5.17367e-05		1.38162	-1.15652		0.21286	-6.01589
12	0.000932957		1.51651	-0.407621		0.229098	-6.00194
13	0.00087977		1.65366	-1.01026		0.245374	-5.98731
14	0.000962073		1.7931	-0.903514		0.261689	-5.97194
15	0.00127048		1.93489	-0.626556		0.278043	-5.95581
16	0.00140004		2.07905	-0.720146		0.294435	-5.93886
17	0.00160442		2.22562	-0.557265		0.310865	-5.92104
18	0.00164925		2.37466	-0.415253		0.327335	-5.90229
19	0.00113059		2.52619	-0.524113		0.343843	-5.88256
20	-1.59525e-05		2.68026	-0.587966		0.36039	-5.86178
21	-0.00148148		2.83691	-0.356081		0.376976	-5.83988
22	-0.00284718		2.99619	-0.487506		0.393602	-5.81679
23	-0.00376957		3.15813	-0.474728		0.410266	-5.79244
24	-0.00397042		3.3228	-0.390214		0.42697	-5.76674
25	-0.00340654		3.49022	-0.530989		0.443714	-5.7396
26	-0.00249424					0.460497	-5.71094
27	-0.00180105					0.477319	-5.68064
28	-0.00154707					0.494182	-5.64861
29	-0.00137164					0.511084	-5.61474
30	-0.000730697					0.528026	-5.5789
31	-0.000198303					0.545008	-5.54097
32	0.000652468					0.56203	-5.50082
33	0.00151886					0.579092	-5.45832
34	0.00202791					0.596194	-5.41333
35	0.00195252					0.613337	-5.36569
36	0.00124412					0.630521	-5.31526
37	0.000130006					0.647745	-5.26189
38	-0.000990949					0.665009	-5.20542
39	-0.00168559					0.682315	-5.14571
40	-0.00160291					0.699661	-5.08259
41	-0.000528525					0.717048	-5.01594
42	0.00129183					0.734476	-4.94561
43	0.00299945					0.751945	-4.87148
44	0.00359671					0.769456	-4.79346
45	0.00276004					0.787007	-4.71145
46	0.00116092					0.804601	-4.6254
47	-8.49788e-06					0.822235	-4.53529
48	-0.000515621					0.839912	-4.44114
49	-0.000709361					0.85763	-4.343
50	-0.000241334					0.87539	-4.24096
51	0.000317852					0.893192	-4.13518
52	0.000666868					0.911036	-4.02588
53	0.000650927					0.928922	-3.9133
54	0.00036409					0.94685	-3.79777
55	0.000316173					0.96482	-3.67965
56	5.17523e-05					0.982833	-3.55936
57	-0.000145559					1.00089	-3.43736
58	-8.25769e-05					1.01899	-3.31415
59	0.000231429					1.03713	-3.19025
60	0.00066053					1.05531	-3.06619
61	0.00103855					1.07354	-2.94252
62	0.00124874					1.09181	-2.81977
63	0.0012318					1.11012	-2.69847
64	0.00097519					1.12848	-2.57909
65	0.000467802					1.14688	-2.4621
66	-0.000147793					1.16532	-2.34788
67	-0.000618541					1.1838	-2.23681
68	-0.000768058					1.20233	-2.12918
69	-0.000529319					1.22091	-2.02524
70	-8.80428e-05					1.23952	-1.92518
71	0.000148342					1.25819	-1.82912
72	0.000403321					1.27689	-1.73717
73	0.000763694					1.29564	-1.64936
74	0.000503039					1.31444	-1.56568
75	0.000193203					1.33327	-1.4861
76	-0.00070389					1.35216	-1.41055
77	-0.000970263					1.37108	-1.33894
78	-0.000369286					1.39006	-1.27114
79	0.000467143					1.40907	-1.20703
80	0.000791047					1.42813	-1.14647
81	0.000331879					1.44724	-1.08929
82	-0.000584561					1.46639	-1.03535
83	-0.00135708					1.48559	-0.984491
84	-0.00150894					1.50483	-0.936545
85	-0.00100077					1.52412	-0.891357
86	-0.000224342					1.54345	-0.848776
87	0.000217442					1.56283	-0.808651
88	4.70432e-05					1.58225	-0.770838
89	-0.000759262					1.60172	-0.735199
90	-0.00216988					1.62124	-0.701603
91	-0.00338815					1.6408	-0.669923
92	-0.00382998					1.66041	-0.640041
93	-0.00331036					1.68007	-0.611845
94	-0.00207366					1.69977	-0.585229
95	-0.000714352					1.71951	-0.560094
96	0.00012736					1.73931	-0.536347
97	0.000111716					1.75915	-0.513899
98	-0.00054629					1.77904	-0.492669
99	-0.0012073					1.79897	-0.472581
100	-0.00138324					1.81896	-0.453562
101	-0.000934486					1.83898	-0.435547
102	-0.000807801					1.85906	-0.418473
103	5.39962e-05					1.87918	-0.402282
104	0.00112086					1.89935	-0.386918
105	0.00150249					1.91957	-0.372333
106	0.000879443					1.93984	-0.358478
107	-0.000221643					1.96016	-0.34531
108	-0.000992901					1.98052	-0.332787
109	-0.000989153					2.00093	-0.320871
110	-0.000293547					2.02139	-0.309527
111	0.000614779					2.04189	-0.298721
112	0.000972198					2.06245	-0.288422
113	1.99388e-05					2.08305	-0.2786
114	-0.000585972					2.1037	-0.269229
115	-0.00110427					2.1244	-0.260283
116	-0.00183135					2.14515	-0.251739
117	-0.00182769					2.16595	-0.243574
118	-0.000703527					2.1868	-0.235767
119	0.000137992					2.2077	-0.228299
120	0.000391943					2.22865	-0.221152
121	0.000566777					2.24964	-0.214308
122	2.89129e-05					2.27069	-0.207752
123	-0.00119007					2.29178	-0.201468
124	-0.00235607					2.31293	-0.195443
125	-0.00274659					2.33412	-0.189663
126	-0.00212369					2.35537	-0.184115
127	-0.000808332					2.37666	-0.178788
128	0.000448879					2.39801	-0.173671
129	0.000889764					2.4194	-0.168754
130	0.000761211					2.44085	-0.164027
131	-5.62852e-05					2.46235	-0.15948
132	-0.000795372					2.48389	-0.155105
133	-0.000851294					2.50549	-0.150893
134	-0.000843122					2.52714	-0.146838
135	-0.000823336					2.54884	-0.142931
136	-0.000799468					2.57059	-0.139166
137	-0.000991595					2.5924	-0.135537
138	-0.00131019					2.61425	-0.132037
139	-0.00151451					2.63616	-0.12866
140	-0.00135521					2.65812	-0.125401
141	-0.000753062					2.68013	-0.122255
142	-2.46921e-05					2.70219	-0.119216
143	0.000245081					2.7243	-0.116281
144	-0.000182261					2.74647	-0.113444
145	0.000442676					2.76869	-0.110702
146	0.000331641					2.79096	-0.10805
147	-0.000154036					2.81328	-0.105485
148	-0.000676498					2.83566	-0.103003
149	-0.00102585					2.85808	-0.100601
150	-0.0012352					2.88057	-0.0982747
151	-0.00152622					2.9031	-0.0960222
152	-0.00193176					2.92569	-0.09384
153	-0.00214283					2.94833	-0.0917256
154	-0.00177762					2.97103	-0.089676
155	-0.00112196					2.99377	-0.0876889
156	-0.00199754					3.01658	-0.0857617
157	-0.00219325					3.03943	-0.0838923
158	-0.00214572					3.06234	-0.0820784
159	-0.00225407					3.0853	-0.0803179
160	-0.00255328					3.10832	-0.0786088
161	-0.00267174					3.13139	-0.0769491
162	-0.00220674					3.15452	-0.0753372
163	-0.00115918					3.1777	-0.0737712
164	6.87099e-05					3.20094	-0.0722494
165	0.000922301					3.22423	-0.0707703
166	0.00123759					3.24758	-0.0693324
167	0.00116121					3.27098	-0.0679342
168	0.000119067					3.29443	-0.0665742
169	-0.00145948					3.31794	-0.0652512
170	-0.00279526					3.34151	-0.0639639
171	-0.00317223					3.36513	-0.0627111
172	-0.00236603					3.38881	-0.0614915
173	-0.000818427					3.41255	-0.0603041
174	0.000531113					3.43634	-0.0591477
175	0.000824561					3.46019	-0.0580214
176	-0.000103759
177	-0.0013908
178	-0.00183858
179	-0.00159056
180	-0.000772118
181	0.000436253
182	0.00124725
183	0.00116994
184	0.000792267
185	0.000235323
186	-0.00105066
187	-0.00244718
188	-0.00318069
189	-0.00273227
190	-0.00129779
191	0.0002164
192	0.000724001
193	-0.000282454
194	-0.00241417
195	-0.0046695
196	-0.0059972
197	-0.00576913
198	-0.0041132
199	-0.00182149
200	-6.11571e-06
201	0.00197115
202	0.0023775
203	0.000942363
204	-0.000955186
205	-0.0016479
206	-0.000230658
207	0.000928312
208	0.00241377
209	0.00316146
210	0.00268484
211	0.00124862
212	-0.000436478
213	-0.00144765
214	-0.00318556
215	-0.00379216
216	-0.00211948
217	0.000723692
218	0.00249558
219	0.00224777
220	0.00280066
221	0.000469073
222	-0.00227193
223	-0.0034463
224	-0.00233817
225	0.000515593
226	0.00363048
227	0.00538771
228	0.00495973
229	0.00278502
230	0.000466958
231	-0.00103852
232	-0.00319406
233	-0.0019763
234	0.00100427
235	0.00336312
236	0.00314909
237	0.00125802
238	-0.0004845
239	-0.00217183
240	-0.00285236
241	-0.00251865
242	-0.00163685
243	-0.000696449
244	-8.41017e-05
245	0.000120703
246	0.00118225
247	0.00150022
248	0.00110489
249	0.000308597
250	-0.000227115
251	-0.00157861
252	-0.00171137
253	-0.000971635
254	-0.000216031
255	2.24829e-05
256	-0.000182821
257	-0.000358684
258	-0.000587559
259	-0.0011684
260	-0.000778289
261	-0.000113532
262	-5.13198e-05
263	-0.000167393
264	-0.000455207
265	-0.000796879
266	-0.000715944
267	-0.000176954
268	0.000494261
269	0.000833051
270	0.000548861
271	-0.000218143
272	-0.000958
273	-0.00117386
274	-0.000815423
275	-0.000225611
276	0.000207692
277	0.000280678
278	0.000936071
279	0.000725495
280	-0.000136628
281	-0.00110757
282	-0.00151464
283	-0.000898803
284	-0.000301904
285	0.000800393
286	0.00190183
287	0.00242771
288	0.00208199
289	0.00111889
290	0.000136195
291	-0.000337277
292	3.93116e-05
293	0.000839416
294	0.00189216
295	0.00267361
296	0.00258356
297	0.00153576
298	0.000178921
299	-0.000566741
300	4.26326e-13
301	-0.000412666
302	0.00042326
303	0.00159306
304	0.00206746
305	0.00123617
306	-6.81296e-05
307	-0.0022373
308	-0.00559198
309	-0.00992667
310	-0.0145696
311	-0.0187892
312	-0.0224541
313	-0.0259295
314	-0.029273
315	-0.0320294
316	-0.0336459
317	-0.0338359
318	-0.0326998
319	-0.0305042
320	-0.0274235
321	-0.023442
322	-0.0185741
323	-0.0131227
324	-0.00791625
325	-0.00392834
326	-0.00160051
327	-0.00096349
328	-0.0013357
329	-0.00202291
330	-0.00257388
331	-0.00264736
332	-0.00203381
333	-0.000996162
334	-0.000175376
335	-0.000197102
336	-0.00127972
337	-0.00276353
338	-0.0034348
339	-0.00241939
340	3.69482e-13
341	0.00106155
342	0.000387641
343	0.000987182
344	-0.000583471
345	3.26842e-05
346	0.000184808
347	-0.000309196
348	-0.00136484
349	-0.000875288
350	1.06581e-12
351	0.000541604
352	-3.81012e-05
353	-0.00104243
354	-0.000986774
355	-0.00146565
356	-0.00259504
357	-0.00108332
358	0.00119311
359	0.00203107
360	-8.81073e-13
361	0.000144728
362	-0.000708434
363	-0.000536201
364	-0.000882365
365	-0.000171171
366	0.000743973
367	0.000671542
368	0.00126857
369	0.000502167
370	-1.98241e-12
371	-0.00220217
372	-0.00180573
373	0.000449048
374	0.00258455
375	0.00210327
376	0.00212113
377	0.000344729
378	-0.00230371
379	-0.00286197
380	-1.19371e-12
381	0.00029621
382	0.000714192
383	0.00189765
384	0.00202199
385	0.000635953
386	-0.000156271
387	-0.000753652
388	0.000259105
389	-0.000381637
390	-6.25278e-13
391	0.00180259
392	0.00154501
393	0.00119997
394	0.000164688
395	-0.000778902
396	-0.000502274
397	-2.26581e-05
398	0.000984445
399	0.00110815
400	-3.2685e-13
401	-0.000717323
402	-0.000907349
403	-4.8937e-05
404	0.000284857
405	3.89508e-05
406	-9.94075e-05
407	-4.31277e-05
408	0.000298316
409	0.000534274
410	2.84217e-13
411	0.000473877
412	0.000381704
413	0.000372166
414	0.000556303
415	0.000468098
416	0.000278078
417	-0.000296585
418	-0.00087287
419	-0.000918407
420	-9.9476e-14
421	-0.000771888
422	-0.00058962
423	-0.000379664
424	-0.000589982
425	0.000150875
426	0.000352816
427	0.000217412
428	-0.000607095
429	-0.000189517
430	1.35714e-12
431	-0.000133397
432	8.90337e-05
433	0.000918899
434	0.000355026
435	-0.00021143
436	-0.000225467
437	0.00019231
438	0.000129066
439	-0.000456705
440	0.0210466
441	-0.000138188
442	0.00150019
443	0.000355504
444	-0.000578359
445	0.000737767
446	0.000754901
447	0.000372087
448	-2.15261e-05
449	-0.000130148
450	0.00348039
451	-0.000437809
452	0.000954818
453	0.000449724
454	-0.000678658
455	0.000473633
456	-0.000775786
457	0.000541793
458	-3.45306e-05
459	0.0012341
460	-0.00483167
461	0.000494798
462	-0.000677957
463	-0.000871679
464	-0.000185655
465	0.000437278
466	-0.000311513
467	-0.000175769
468	-0.000825839
469	-0.000586403
470	2.18847e-12
471	-0.000619394
472	-0.000442591
473	0.000903234
474	0.000725382
475	0.000170741
476	0.000452946
477	-0.00040262
478	-0.000268141
479	-0.000205161
480	-2.67164e-12
481	0.000126181
482	0.000902557
483	0.000396851
484	-8.60932e-05
485	-0.000232598
486	-5.15833e-06
487	0.000377011
488	-0.00316556
489	-0.0106586
490	-0.0216837
491	-0.0359363
492	-0.0523527
493	-0.0693944
494	-0.0854182
495	-0.0990164
496	-0.109374
497	-0.116205
498	-0.119572
499	-0.119772
500	-0.116912
501	-0.110772
502	-0.101147
503	-0.0882785
504	-0.0730364
505	-0.056834
506	-0.0414015
507	-0.0283634
508	-0.0185803
509	-0.0118049
510	-0.00720709
511	-0.00400465
512	-0.00166989
513	2.5753e-05
514	0.00104497
515	0.00119477
516	0.000237318
517	-0.000486931
518	0.000657489
519	0.00109464
520	0.000871234
521	-0.000146232
522	0.00106022
523	0.00204282
524	0.00214936
525	0.00173132
526	0.001095
527	0.000401916
528	-0.000256503
529	-0.000565674
530	-4.1922e-13
531	-0.000584975
532	-0.000468691
533	-0.000199824
534	-4.89403e-05
535	8.61282e-05
536	0.00051685
537	0.000121304
538	-0.000418168
539	-0.000256945
540	-4.31299e-12
541	0.000971627
542	0.00114884
543	0.000616146
544	-0.000173855
545	-0.000469959
546	-0.000310257
547	0.000441146
548	0.00126915
549	0.00122656
550	-4.05009e-13
551	-0.000777303
552	-0.00137733
553	-0.000978426
554	-0.00047978
555	1.03233e-05
556	0.000576105
557	0.000593091
558	0.000856822
559	0.000473567
560	-1.20082e-12
561	-0.00158551
562	-0.00214065
563	-0.00164874
564	-0.000603445
565	0.000210309
566	0.000168036
567	0.000238911
568	-0.00017867
569	-0.000390587
570	-1.73372e-12
571	-0.000368619
572	-0.000559155
573	-0.000671276
574	-0.000703646
575	-0.000738476
576	-0.000859386
577	-0.00103693
578	-0.00105115
579	-0.00067328
580	6.25278e-13
581	0.00113257
582	0.00177806
583	0.00175048
584	0.00128018
585	0.00091888
586	0.00101012
587	0.00139802
588	0.00155235
589	0.00108633
590	-1.7053e-13
591	-0.00120143
592	-0.0024332
593	-0.00308928
594	-0.00278222
595	-0.00161708
596	-7.40754e-05
597	0.00122252
598	0.00168423
599	0.00115935
600	1.35003e-13
601	-0.000322208
602	-0.000106674
603	0.000773322
604	0.00186074
605	0.00250747
606	0.00231211
607	0.00141033
608	0.000420807
609	-0.000121566
610	-2.84217e-13
611	-0.000433054
612	-0.000674624
613	-0.000943328
614	-0.00128174
615	-0.00167296
616	-0.0020917
617	-0.002337
618	-0.00211172
619	-0.00126895
620	-1.08002e-12
621	0.00181862
622	0.00236703
623	0.00118393
624	-0.00116899
625	-0.00341411
626	-0.00445844
627	-0.00401811
628	-0.00259246
629	-0.00101826
630	7.10543e-13
631	-0.000635427
632	-0.00168811
633	-0.00255487
634	-0.00275473
635	-0.00218032
636	-0.00111385
637	-6.08256e-05
638	0.000567844
639	0.000578067
640	-5.47118e-13
641	-0.000624917
642	-0.00101288
643	-0.000855542
644	-0.000239793
645	0.000523999
646	0.00100696
647	0.000962151
648	0.000541334
649	0.000124584
650	2.34479e-13
651	2.20904e-05
652	0.000195157
653	0.000144011
654	-0.000309663
655	-0.00100546
656	-0.00165473
657	-0.00201154
658	-0.00193462
659	-0.00129425
660	-2.4869e-13
661	-0.000463192
662	-0.0008619
663	-0.00208142
664	-0.00446002
665	-0.00776716
666	-0.0118338
667	-0.0184967
668	-0.0295102
669	-0.0423389
670	-0.0515765
671	-0.0537411
672	-0.0501593
673	-0.0464834
674	-0.0498713
675	-0.064383
676	-0.0876926
677	-0.111593
678	-0.126713
679	-0.128286
680	-0.118338
681	-0.103705
682	-0.0919753
683	-0.0877928
684	-0.0910911
685	-0.096978
686	-0.0967841
687	-0.0833231
688	-0.0577969
689	-0.0290517
690	-0.00730884
691	0.00168029
692	-0.000217354
693	-0.00638629
694	-0.0101279
695	-0.00819862
696	-0.00271254
697	0.00177409
698	0.002011
699	0.000920402
700	-2.46558e-12
701	0.000424003
702	0.00234042
703	0.0049553
704	0.00645505
705	0.0055364
706	0.00238333
707	-0.00137291
708	-0.00361696
709	-0.00306121
710	-8.2423e-13
711	0.000237199
712	-0.000269085
713	-0.00215219
714	-0.00487014
715	-0.00716546
716	-0.00782526
717	-0.00652599
718	-0.0040342
719	-0.00155069
720	5.04485e-13
721	-0.00122478
722	-0.00328686
723	-0.00534735
724	-0.00685311
725	-0.00759472
726	-0.00737805
727	-0.0060829
728	-0.00395112
729	-0.00166262
730	-4.40536e-13
731	0.000904082
732	0.000602577
733	-0.000541549
734	-0.00187644
735	-0.0029005
736	-0.00338792
737	-0.00315163
738	-0.00218268
739	-0.000900139
740	-2.98428e-13
741	-0.00114673
742	-0.00314488
743	-0.00506206
744	-0.005977
745	-0.00559167
746	-0.00416092
747	-0.00219922
748	-0.000347888
749	0.000622257
750	1.19371e-12
751	-0.00171519
752	-0.00453896
753	-0.00730883
754	-0.00886602
755	-0.00854549
756	-0.00652142
757	-0.00369902
758	-0.00121356
759	0.000110325
760	4.05009e-13
761	-0.00104199
762	-0.0023038
763	-0.00278969
764	-0.00204903
765	-0.000574724
766	-0.000342664
767	-4.24509e-05
768	-0.00257114
769	-0.00118988
770	0.00654725
771	-0.00355218
772	-0.00178914
773	0.00211326
774	0.00116498
775	0.0025451
776	-0.00211203
777	-0.000652683
778	-0.00412935
779	-6.95429e-05
780	-1.10987e-11
781	0.000635698
782	-0.00185396
783	-0.0023472
784	-0.00229336
785	-0.00129011
786	-0.00368243
787	0.00321107
788	0.000434827
789	-0.000386466
790	-8.28493e-12
791	0.00292549
792	-0.000828103
793	-0.00079611
794	-0.00109928
795	-0.000105897
796	0.0007013
797	0.00155531
798	0.000119872
799	-0.00195001
800	6.25278e-13
801	-0.00139513
802	-0.000599605
803	-0.000387052
804	0.000424159
805	3.20345e-05
806	0.000117281
807	-0.000600428
808	-0.000917455
809	-0.000210143
810	-1.65556e-12
811	0.00167311
812	0.00176919
813	0.000950551
814	-1.09797e-05
815	-0.000561521
816	-0.000506634
817	3.16711e-05
818	0.000645934
819	0.000763922
820	-1.3074e-12
821	-0.00129204
822	-0.00282068
823	-0.00384246
824	-0.00392797
825	-0.00306978
826	-0.00161951
827	-0.00020668
828	0.000614964
829	0.000638262
830	1.99663e-12
831	2.28652e-05
832	-0.000160785
833	-0.000342275
834	-0.000273675
835	0.000140068
836	0.000611306
837	0.000681355
838	0.000274105
839	-0.000153794
840	2.77112e-13
841	-0.00310373
842	-0.00539742
843	-0.00791184
844	-0.0111011
845	-0.0148934
846	-0.0187086
847	-0.0221282
848	-0.0254507
849	-0.0295687
850	-0.0354298
851	-0.0436468
852	-0.0544523
853	-0.0676758
854	-0.0824593
855	-0.0970639
856	-0.10941
857	-0.118105
858	-0.122938
859	-0.124648
860	-0.124178
861	-0.121838
862	-0.117247
863	-0.109907
864	-0.0995847
865	-0.0866712
866	-0.0720819
867	-0.0569501
868	-0.0426927
869	-0.0308557
870	-0.0224709
871	-0.0173067
872	-0.0139038
873	-0.0106889
874	-0.00958434
875	-0.008508
876	-0.00564978
877	-0.002666
878	-0.00136244
879	-4.5947e-05
880	2.14584e-12
881	0.00236295
882	0.00320215
883	0.00300314
884	0.00233833
885	0.00139467
886	-1.21106e-05
887	-0.00171279
888	-0.00278057
889	-0.00216846
890	-1.4424e-12
891	0.000823121
892	-0.000260139
893	-0.00360908
894	-0.00773866
895	-0.0104923
896	-0.0105338
897	-0.00801308
898	-0.00434961
899	-0.00138824
900	-9.09495e-13
901	-0.00471031
902	-0.0080206
903	-0.00841229
904	-0.00593678
905	-0.00226924
906	0.000469808
907	0.000946361
908	0.00208365
909	0.00111643
910	2.089e-12
911	-0.00154629
912	-0.00103963
913	0.000169851
914	0.000818307
915	0.00115493
916	0.000409133
917	-0.000161881
918	-0.000677179
919	-0.00151931
920	-3.64508e-12
921	0.000581898
922	0.00135717
923	0.000753352
924	-2.06774e-06
925	-0.000482955
926	-0.000168385
927	-0.000187899
928	0.000339259
929	0.000431432
930	2.24532e-12
931	-0.000956988
932	-0.000479798
933	-0.000828307
934	-0.000139493
935	0.000209749
936	0.000815419
937	0.000520535
938	-0.000738129
939	-0.000608744
940	6.48015e-12
941	-0.00058842
942	-1.41322e-06
943	0.000140868
944	0.000232211
945	-0.000962154
946	-0.00205699
947	-0.000564749
948	0.000159756
949	-0.000255925
950	1.08713e-12
951	0.000550849
952	-0.000530381
953	0.000322888
954	-0.000354973
955	-0.000438675
956	0.000249092
957	-0.000508159
958	0.000176668
959	0.000438735
960	1.39977e-12
961	0.000329832
962	0.000103591
963	0.000159789
964	-0.000139371
965	-0.000180226
966	-0.000528425
967	-0.000652625
968	-0.000741316
969	-0.000489954
970	-3.77298e-12
971	0.000253029
972	0.000258309
973	-0.000158531
974	-0.000819549
975	-0.00122053
976	-0.000941108
977	-9.57172e-05
978	0.000719331
979	0.000844993
980	1.39977e-12
981	-0.00203355
982	-0.00393535
983	-0.00499394
984	-0.00502105
985	-0.00431149
986	-0.0033889
987	-0.00259467
988	-0.00187536
989	-0.000993619
990	1.36424e-12
991	0.000532255
992	0.000518714
993	-3.95916e-05
994	-0.000827062
995	-0.00140215
996	-0.00136805
997	-0.000648034
998	0.00031291
999	0.000734716
1000	-1.85452e-12
1001	0.000320165
1002	-0.000112036
1003	-0.000577015
1004	-0.000752586
1005	-0.00071899
1006	-0.000702905
1007	-0.000946629
1008	-0.00142186
1009	-0.00143629
1010	-1.27898e-13
1011	0.00174004
1012	0.00473797
1013	0.00722124
1014	0.00738535
1015	0.00478478
1016	0.000821679
1017	-0.00190684
1018	-0.00194884
1019	-0.000796713
1020	1.5774e-12
1021	-0.00201877
1022	-0.00132155
1023	0.000777201
1024	-0.000830438
1025	-0.00111162
1026	-0.00310005
1027	-0.00052318
1028	-0.00609887
1029	-0.0201956
1030	-0.0384011
1031	-0.0531983
1032	-0.062975
1033	-0.0715221
1034	-0.0811305
1035	-0.0937886
1036	-0.109103
1037	-0.122653
1038	-0.126777
1039	-0.1244
1040	-0.115416
1041	-0.0976955
1042	-0.0780901
1043	-0.0621663
1044	-0.0526516
1045	-0.048327
1046	-0.0440003
1047	-0.0339062
1048	-0.0215276
1049	-0.00982339
1050	-0.00221778
1051	-0.0002872
1052	-0.000541634
1053	-0.00134616
1054	-0.00189371
1055	-0.00116018
1056	0.000445643
1057	0.00188588
1058	0.00241225
1059	0.00178158
1060	1.55609e-12
1061	0.0018986
1062	0.00267142
1063	0.00234942
1064	0.00114296
1065	-0.000469448
1066	-0.00183178
1067	-0.0023703
1068	-0.00189011
1069	-0.00085625
1070	8.10019e-13
1071	-0.000334274
1072	-0.000984339
1073	-0.00129018
1074	-0.00057801
1075	0.000686488
1076	-0.000769904
1077	-0.000989925
1078	-0.000530347
1079	-1.56003e-05
1080	0
1081	0.0002234
1082	-0.000343763
1083	-0.00121248
1084	-0.00184324
1085	-0.00194814
1086	-0.00156941
1087	-0.00101311
1088	-0.000514042
1089	-0.000141792
1090	-6.82121e-13
1091	-0.00032572
1092	-0.000960038
1093	-0.00159288
1094	-0.00188301
1095	-0.00164984
1096	-0.000984859
1097	-0.00019376
1098	0.000368703
1099	0.000429479
1100	-4.1922e-13
1101	-0.000572022
1102	-0.0011891
1103	-0.00155439
1104	-0.00172073
1105	-0.00290568
1106	-0.00304271
1107	-0.00235793
1108	-0.00132593
1109	-0.000446202
1110	9.09495e-13
1111	0.000656176
1112	0.000976579
1113	0.00139618
1114	0.00238429
1115	0.00394986
1116	0.00541973
1117	0.00590813
1118	0.00496174
1119	0.00277069
1120	1.10134e-12
1121	0.000642083
1122	-0.00165514
1123	-0.00459789
1124	-0.00523298
1125	-0.00187852
1126	-0.00745331
1127	-0.00514824
1128	-0.000797888
1129	0.00485459
1130	-1.03029e-11
1131	-0.00166439
1132	-0.00186423
1133	-0.00355722
1134	-0.00299906
1135	0.00263116
1136	0.00309148
1137	-0.00101901
1138	-0.000562984
1139	-0.00341032
1140	1.07292e-11
1141	-0.0045244
1142	-0.00134194
1143	-0.000163966
1144	0.00175177
1145	0.00525596
1146	0.000933266
1147	-0.000390626
1148	-1.54468e-05
1149	-0.00115795
1150	0.00397467
1151	0.00289529
1152	0.00129924
1153	0.00125163
1154	-0.00301012
1155	-0.00145704
1156	0.00107894
1157	-0.00096981
1158	-0.00115777
1159	-0.000611716
1160	-6.95621e-12
1161	0.000620231
1162	0.00188515
1163	0.00126654
1164	-0.00185343
1165	-0.00138366
1166	0.00164539
1167	0.00177395
1168	0.00161818
1169	0.0044985
1170	-3.99325e-12
1171	0.00151241
1172	-0.003692
1173	-0.000612438
1174	-0.00223415
1175	-0.0008639
1176	0.00189605
1177	0.00279245
1178	-0.00171401
1179	-0.00417063
1180	1.46159e-11
1181	-0.0011272
1182	0.00149308
1183	0.00171361
1184	0.0022582
1185	0.000460611
1186	-0.00147126
1187	-0.00201238
1188	-0.00225053
1189	-0.00087212
1190	-1.33582e-12
1191	0.000813155
1192	0.000143827
1193	-0.00111321
1194	-0.00212861
1195	-0.00254872
1196	-0.00235929
1197	-0.00161165
1198	-0.000425721
1199	0.000910275
1200	0.00194539
1201	0.0020261
1202	-0.000179707
1203	-0.00825706
1204	-0.0133496
1205	-0.0181013
1206	-0.0220519
1207	-0.0258442
1208	-0.0310488
1209	-0.0393661
1210	-0.051495
1211	-0.0664681
1212	-0.0821338
1213	-0.0963944
1214	-0.10805
1215	-0.116825
1216	-0.122926
1217	-0.126535
1218	-0.126676
1219	-0.123698
1220	-0.118199
1221	-0.110086
1222	-0.099503
1223	-0.087121
1224	-0.0740673
1225	-0.0616412
1226	-0.050745
1227	-0.0416029
1228	-0.0339761
1229	-0.0274537
1230	-0.0217128
1231	-0.0166144
1232	-0.0121413
1233	-0.0083289
1234	-0.0051902
1235	-0.00283153
1236	-0.00144612
1237	8.56968e-05
1238	0.000965981
1239	0.00100181
1240	2.06057e-13
1241	0.00276154
1242	0.00347605
1243	0.00218653
1244	-0.000413851
1245	-0.003333
1246	-0.00560845
1247	-0.00648743
1248	-0.00565188
1249	-0.00326636
1250	-4.12115e-13
1251	-0.000617182
1252	-0.0016927
1253	-0.00324186
1254	-0.00476157
1255	-0.00559572
1256	-0.00539134
1257	-0.00423855
1258	-0.00252128
1259	-0.000890919
1260	1.55609e-12
1261	-0.000697021
1262	-0.00231736
1263	-0.00421432
1264	-0.00555953
1265	-0.00575024
1266	-0.00467342
1267	-0.00283348
1268	-0.00112626
1269	-0.000176957
1270	-1.91847e-13
1271	-0.00165758
1272	-0.00299413
1273	-0.00348692
1274	-0.00303975
1275	-0.00204729
1276	-0.00110591
1277	-0.000602813
1278	-0.000471275
1279	-0.000361617
1280	5.18696e-13
1281	0.000808822
1282	0.00142682
1283	0.00149362
1284	0.00100342
1285	0.000314338
1286	-6.86855e-05
1287	-1.51343e-07
1288	0.000227664
1289	0.000309076
1290	1.32161e-12
1291	0.000123107
1292	-0.000729975
1293	-0.00253582
1294	-0.00462037
1295	-0.00598854
1296	-0.00592452
1297	-0.00447364
1298	-0.00238037
1299	-0.000662403
1300	9.02389e-13
1301	-0.00199419
1302	-0.00417994
1303	-0.00558924
1304	-0.00560023
1305	-0.00422847
1306	-0.00198238
1307	0.000297237
1308	0.00161042
1309	0.00143088
1310	3.55271e-14
1311	-0.00157329
1312	-0.00269832
1313	-0.00286633
1314	-0.00218138
1315	-0.00117385
1316	-0.000394894
1317	-5.12593e-05
1318	-8.88011e-06
1319	-4.10093e-05
1320	-2.27374e-13
1321	-0.000470672
1322	-0.000626213
1323	-0.000529695
1324	-0.000277159
1325	9.79913e-05
1326	0.00056673
1327	0.00097068
1328	0.00104612
1329	0.000678215
1330	1.30029e-12
1331	-0.000114315
1332	-0.000380084
1333	-0.00073896
1334	-0.00104898
1335	-0.00118414
1336	-0.00114849
1337	-0.000986797
1338	-0.000660819
1339	-0.000234046
1340	-1.42109e-12
1341	-0.000540668
1342	-0.00104752
1343	-0.000964101
1344	-0.000105877
1345	0.00115575
1346	0.0023063
1347	0.00293284
1348	0.00275261
1349	0.00169126
1350	7.74492e-13
1351	-0.000933767
1352	-0.00185071
1353	-0.00269724
1354	-0.00330994
1355	-0.00340001
1356	-0.00288674
1357	-0.0020464
1358	-0.00121192
1359	-0.0005426
1360	3.05533e-12
1361	0.000389673
1362	0.000843384
1363	0.00137453
1364	0.00192908
1365	0.00244302
1366	0.00287813
1367	0.00312559
1368	0.00287895
1369	0.00179948
1370	9.80549e-13
1371	-0.00204954
1372	-0.00339562
1373	-0.00358305
1374	-0.00262289
1375	-0.000970022
1376	0.000661122
1377	0.00167562
1378	0.00185258
1379	0.00122391
1380	-2.10321e-12
1381	-0.00557617
1382	-0.0110644
1383	-0.0157105
1384	-0.0193229
1385	-0.0225337
1386	-0.0264375
1387	-0.0319864
1388	-0.0395671
1389	-0.0490319
1390	-0.0599118
1391	-0.0715804
1392	-0.0834191
1393	-0.0947735
1394	-0.104803
1395	-0.112605
1396	-0.117638
1397	-0.118961
1398	-0.114489
1399	-0.108057
1400	-0.100065
1401	-0.0905822
1402	-0.0795134
1403	-0.0669546
1404	-0.0535367
1405	-0.0404397
1406	-0.0288897
1407	-0.0198369
1408	-0.0137305
1409	-0.0103133
1410	-0.00863882
1411	-0.00748381
1412	-0.0063248
1413	-0.00479873
1414	-0.00313787
1415	-0.00158317
1416	-0.000368146
1417	0.000305132
1418	0.00266577
1419	0.00263555
1420	7.08411e-12
1421	-0.00113199
1422	-0.00323021
1423	-0.00505249
1424	-0.0057559
1425	-0.00536387
1426	-0.00442975
1427	-0.0034934
1428	-0.00271277
1429	-0.00177762
1430	1.42109e-14
1431	-0.00145135
1432	-0.00106045
1433	0.000703733
1434	0.00279163
1435	0.00405079
1436	0.00384861
1437	0.0025073
1438	0.000947362
1439	-2.79237e-05
1440	5.25802e-13
1441	-3.52983e-06
1442	0.000728441
1443	0.00162457
1444	0.00204216
1445	0.00157002
1446	0.000376954
1447	-0.000807589
1448	-0.00129231
1449	-0.000897295
1450	-1.08002e-12
1451	-0.000149065
1452	-0.000602896
1453	-0.00130372
1454	-0.00198461
1455	-0.00249247
1456	-0.00279089
1457	-0.00276516
1458	-0.00218471
1459	-0.00106515
1460	1.50635e-12
1461	0.000635837
1462	-9.30438e-06
1463	-0.0016523
1464	-0.00348283
1465	-0.00468911
1466	-0.00493126
1467	-0.00429954
1468	-0.00309331
1469	-0.00158824
1470	1.52056e-12
1471	0.0011341
1472	0.00162224
1473	0.00140156
1474	0.00106168
1475	0.00123701
1476	0.00192476
1477	0.00260024
1478	0.00259874
1479	0.00161231
1480	5.68434e-14
1481	-0.00198214
1482	-0.00264161
1483	-0.00160929
1484	0.000544963
1485	0.00273078
1486	0.00401073
1487	0.00401201
1488	0.00291932
1489	0.00134367
1490	3.33955e-13
1491	0.000879498
1492	0.00231119
1493	0.00336475
1494	0.00301777
1495	0.00106996
1496	-0.00170569
1497	-0.00394933
1498	-0.00447414
1499	-0.00294106
1500	-8.59757e-13
1501	0.00106377
1502	0.00149616
1503	0.00103715
1504	-5.35116e-05
1505	-0.00124124
1506	-0.00199757
1507	-0.00204945
1508	-0.00150606
1509	-0.000696133
1510	2.43716e-12
1511	0.0015409
1512	0.00216405
1513	0.00192477
1514	0.00112916
1515	0.000110785
1516	-0.000853904
1517	-0.00147298
1518	-0.00152105
1519	-0.000953855
1520	1.66978e-12
1521	0.000984488
1522	0.0014884
1523	0.00118882
1524	0.00013429
1525	-0.00102466
1526	-0.00118441
1527	-0.00195491
1528	-0.00145298
1529	-0.000268007
1530	-1.37135e-12
1531	-0.000982372
1532	-0.00362001
1533	-0.00674596
1534	-0.0088409
1535	-0.00859939
1536	-0.00553027
1537	-0.000632798
1538	0.00352095
1539	0.00413398
1540	1.93978e-12
1541	-0.00355489
1542	-0.00768343
1543	-0.00958596
1544	-0.00819865
1545	-0.00451995
1546	-0.000724434
1547	0.00133082
1548	0.00125945
1549	0.000234525
1550	1.1724e-12
1551	0.000143217
1552	0.00278238
1553	0.00712115
1554	0.0111184
1555	0.0125204
1556	0.0105525
1557	0.00642159
1558	0.00237474
1559	0.0001667
1560	6.32383e-13
1561	0.000343776
1562	0.000806439
1563	0.000624271
1564	0.00030792
1565	0.00023607
1566	-0.000157516
1567	-0.0035966
1568	-0.0102519
1569	-0.0201957
1570	-0.0333026
1571	-0.0489361
1572	-0.0656792
1573	-0.081271
1574	-0.093524
1575	-0.101211
1576	-0.103969
1577	-0.102811
1578	-0.0977447
1579	-0.0894027
1580	-0.077908
1581	-0.0633487
1582	-0.0464937
1583	-0.0289009
1584	-0.0123044
1585	-0.000128869
1586	-0.00186471
1587	0.00015437
1588	-0.0026948
1589	-0.00311345
1590	-0.00153748
1591	0.000543161
1592	0.00232342
1593	0.00167661
1594	0.00346544
1595	0.00331487
1596	0.000986593
1597	-0.000274364
1598	-0.000997187
1599	-0.000390633
1600	-2.56506e-12
1601	0.00250612
1602	0.00161538
1603	-0.00144206
1604	-0.0039039
1605	-0.00279793
1606	-0.00329294
1607	-0.00215874
1608	0.000715064
1609	0.00215331
1610	-3.46745e-12
1611	-0.0023802
1612	-0.00605605
1613	-0.00814208
1614	-0.00702588
1615	-0.00334083
1616	0.000612366
1617	0.00269772
1618	0.00242745
1619	0.000952273
1620	-3.25429e-12
1621	-0.000465622
1622	0.000607168
1623	0.00240033
1624	0.00392007
1625	0.00438867
1626	0.00364126
1627	0.00216445
1628	0.00077246
1629	6.69455e-05
1630	-5.68434e-14
1631	0.00053987
1632	0.000756438
1633	0.000328081
1634	-0.000640142
1635	-0.00159126
1636	-0.00191423
1637	-0.0014912
1638	-0.000696994
1639	-0.000106207
1640	6.39488e-14
1641	-0.000692875
1642	-0.00117711
1643	-0.00129114
1644	-0.00106436
1645	-0.000674677
1646	-0.000396946
1647	-0.000395172
1648	-0.000560238
1649	-0.000536586
1650	-3.25429e-12
1651	0.000403271
1652	0.000651955
1653	-7.86498e-05
1654	0.00027924
1655	-0.000522818
1656	-0.00119645
1657	-0.000546386
1658	-0.00128356
1659	-0.00110638
1660	-2.77112e-12
1661	-0.000426828
1662	-0.000998432
1663	-0.00171366
1664	-0.00232565
1665	-0.00261881
1666	-0.00238741
1667	-0.0016192
1668	-0.000594489
1669	0.00153384
1670	1.09424e-12
1671	-0.000358376
1672	-0.00241089
1673	-0.0036787
1674	-0.00260402
1675	0.000661152
1676	0.000522142
1677	0.000864386
1678	0.000904919
1679	0.000431726
1680	4.12115e-12
1681	-0.000330216
1682	0.000766513
1683	0.000408463
1684	0.00125112
1685	0.0021171
1686	0.00115805
1687	0.000840582
1688	1.36332e-06
1689	-0.000805173
1690	-8.1144e-12
1691	-0.00063712
1692	-0.000208884
1693	0.000191415
1694	-0.000218336
1695	-0.000952867
1696	-0.00104186
1697	-0.00107672
1698	-0.000791258
1699	-0.000359147
1700	-3.46034e-12
1701	2.19893e-05
1702	4.46337e-05
1703	-1.81945e-05
1704	-0.000228408
1705	-0.000500408
1706	-0.000674769
1707	-0.000580955
1708	-0.000228568
1709	7.07277e-05
1710	-3.09086e-12
1711	-0.000614365
1712	-0.00120979
1713	-0.00106042
1714	-0.00133099
1715	-0.00108135
1716	0.000261309
1717	0.001521
1718	0.00107853
1719	0.00152363
1720	-1.54188e-12
1721	-0.0011424
1722	-0.00246832
1723	-0.00188895
1724	-0.000996161
1725	0.000102958
1726	0.000687993
1727	0.000144577
1728	-0.00202132
1729	-0.00301841
1730	3.18323e-12
1731	-0.000189587
1732	0.00197455
1733	0.00313011
1734	0.00102206
1735	0.00144054
1736	0.000106138
1737	-0.00153133
1738	-0.00192245
1739	-0.00101541
1740	6.96332e-13
1741	-0.00333839
1742	-0.00883343
1743	-0.0150097
1744	-0.0203072
1745	-0.0232835
1746	-0.0234528
1747	-0.0221595
1748	-0.0223112
1749	-0.0264278
1750	-0.0348514
1751	-0.0456538
1752	-0.056191
1753	-0.0646981
1754	-0.070782
1755	-0.0749022
1756	-0.0774705
1757	-0.0781489
1758	-0.0760481
1759	-0.0706997
1760	-0.0626738
1761	-0.0532589
1762	-0.0436763
1763	-0.0344604
1764	-0.025567
1765	-0.0169225
1766	-0.00896779
1767	-0.00275031
1768	0.000504537
1769	0.00118963
1770	0.00209078
1771	0.00102165
1772	-0.000328856
1773	-0.000697407
1774	7.9818e-05
1775	0.00107156
1776	0.00162676
1777	0.00203992
1778	0.00126102
1779	0.000271195
1780	6.48015e-12
1781	9.78689e-06
1782	0.000642827
1783	0.000973586
1784	0.000202533
1785	-0.00170007
1786	-0.00378796
1787	-0.00484223
1788	-0.00423642
1789	-0.00229975
1790	-2.28795e-12
1791	0.000826143
1792	0.000788138
1793	0.000303641
1794	0.00012245
1795	0.000672491
1796	0.00168304
1797	0.00242924
1798	0.0023394
1799	0.0014036
1800	5.32907e-13
1801	-0.00174496
1802	-0.00313888
1803	-0.00397683
1804	-0.00437302
1805	-0.00466036
1806	-0.00508016
1807	-0.00545807
1808	-0.00511065
1809	-0.00330443
1810	1.71241e-12
1811	0.00155227
1812	0.00282803
1813	0.00308617
1814	0.00213003
1815	0.000359269
1816	-0.00138341
1817	-0.00224615
1818	-0.00199179
1819	-0.00101239
1820	2.4869e-13
1821	0.000716715
1822	0.000181829
1823	-0.00150617
1824	-0.00370783
1825	-0.00545593
1826	-0.00583431
1827	-0.00463278
1828	-0.00256185
1829	-0.000738314
1830	4.05009e-13
1831	-0.00109554
1832	-0.0031992
1833	-0.00545467
1834	-0.00675238
1835	-0.00642658
1836	-0.00468554
1837	-0.00239124
1838	-0.000547176
1839	0.000238702
1840	3.22586e-12
1841	-0.00054167
1842	-0.000898681
1843	-0.000589817
1844	0.000255934
1845	0.00105973
1846	0.00136732
1847	0.00119273
1848	0.000832356
1849	0.000448153
1850	3.97904e-13
1851	-0.000462988
1852	-0.000997495
1853	-0.0016002
1854	-0.0020497
1855	-0.00209435
1856	-0.00169347
1857	-0.000984823
1858	-0.000266273
1859	0.000133169
1860	1.0516e-12
1861	-0.000459989
1862	-0.00122775
1863	-0.0016718
1864	-0.00126764
1865	-0.000133525
1866	0.00110791
1867	0.00185257
1868	0.00182203
1869	0.00109088
1870	1.65556e-12
1871	-0.000534683
1872	-0.000490651
1873	0.000189593
1874	0.00107835
1875	0.00172931
1876	0.00191517
1877	0.00162785
1878	0.00103843
1879	0.000404817
1880	-4.42668e-12
1881	0.000903483
1882	0.00186306
1883	0.00237083
1884	0.00219371
1885	0.001462
1886	0.000409556
1887	-0.000601367
1888	-0.00110784
1889	-0.000880759
1890	5.40012e-13
1891	-0.000393177
1892	-0.000482799
1893	-0.000317506
1894	5.88373e-05
1895	0.000451675
1896	0.000676242
1897	0.00067747
1898	0.000505085
1899	0.000267855
1900	-4.83169e-13
1901	0.000253168
1902	0.000274603
1903	-0.000106021
1904	0.000126731
1905	-0.00170887
1906	-0.00676086
1907	-0.00971621
1908	-0.00828469
1909	-0.00178527
1910	5.98277e-12
1911	0.00374147
1912	0.00117118
1913	-0.00398941
1914	-0.00745474
1915	-0.00311434
1916	-0.00256616
1917	0.00193452
1918	0.0019213
1919	0.00545054
1920	1.22142e-11
1921	-0.00635161
1922	-0.0118443
1923	-0.00431257
1924	-0.00500525
1925	0.000388149
1926	0.00586073
1927	0.00249877
1928	-0.00443253
1929	-0.0199288
1930	-0.0356879
1931	-0.0459903
1932	-0.0504068
1933	-0.0522373
1934	-0.0548682
1935	-0.0590579
1936	-0.0628798
1937	-0.063615
1938	-0.0599826
1939	-0.0527516
1940	-0.0438476
1941	-0.0350736
1942	-0.0272327
1943	-0.0201449
1944	-0.0133844
1945	-0.00702059
1946	-0.00189489
1947	0.000837984
1948	0.000583604
1949	0.00179998
1950	0.00279354
1951	0.00271366
1952	0.00212536
1953	0.00142984
1954	0.000785548
1955	0.000544424
1956	0.000515833
1957	5.6767e-05
1958	0.000676288
1959	0.0010104
1960	1.92557e-11
1961	-0.00192674
1962	-0.00361614
1963	-0.0046693
1964	-0.00500924
1965	-0.00473254
1966	-0.00405169
1967	-0.00324692
1968	-0.00243634
1969	-0.00145636
1970	9.52127e-13
1971	-0.00222813
1972	-0.00341353
1973	-0.00349428
1974	-0.0027364
1975	-0.00168339
1976	-0.000835608
1977	-0.000382184
1978	-0.000234169
1979	-0.000175354
1980	2.13873e-12
1981	0.00069944
1982	0.00159903
1983	0.00233052
1984	0.00249999
1985	0.00207149
1986	0.00143693
1987	0.00102136
1988	0.00087925
1989	0.000656824
1990	-2.46558e-12
1991	-0.00130789
1992	-0.00259248
1993	-0.00299696
1994	-0.00194984
1995	0.000223104
1996	0.00242127
1997	0.00355519
1998	0.00316114
[truncated: 3,282 more rows]

## Sheet: Figure 4a
		NBRE [fold activation]
	DMSO	1	1	1	1	1
36 [M]	3e-09	0.9776	1.1332	1.1293	1.1669	1.0872
	1e-08	0.952	1.2146	1.1826	1.1082	1.556
	3e-08	0.9631	1.0646	1.0331	1.0131	1.1566
	5e-08	0.9207	0.9417	1.1828	0.9685	1.0206
	1e-07	0.9306	1.1087	1.1379	1.037	0.925
	3e-07	0.9197	0.9224	0.9611
		NurRE [fold activation]
	DMSO	1	1	1
36 [M]	3e-09	1.0443	1.0399	1.0888
	1e-08	1.0968	1.1148	1.1126
	3e-08	1.1059	1.1889	1.0892
	5e-08	1.1397	1.1565	1.2529
	1e-07	1.7739	1.8759	1.734
	1.5e-07	2.2032	2.0944	2.2504
	3e-07	2.3478	2.2594	2.3916

## Sheet: Figure 4b
		DR5 [fold activation]
	DMSO	1	1	1
36 [M]	3e-09	1.0002	0.9255	1.0872
	1e-08	1.0326	1.0393	1.0611
	3e-08	1.0805	1.0064	1.0728
	5e-08	1.0187	1.062	1.1182
	1e-07	1.052	1.0408	1.1027
	1.5e-07	1.2422	1.2948	1.342
	2e-07	1.6134	1.6232	1.6894
	3e-07	1.8112	1.7854	1.6938
	1e-06	1.7999	1.7733	1.824
		DR5 with 0.1 µM bexarotene [fold activation]
	DMSO	1	1	1
36 [M]	3e-09	1.16397	1.02327	0.963081
	1e-08	1.09452	1.01304	1.1392
	3e-08	1.39894	1.38122	1.22199
	5e-08	1.22688	1.36827	2.42033
	1e-07	1.60184	1.61383	2.05434
	1.5e-07	1.78823	1.69334	1.62282

## Sheet: Figure 4c
time [s]	corr heat rate [µcal/s]		molar ratio	enthalpy [kcal/mol]		molar ratio	fit [kcal/mol]
0	0.016606		0.0368324	-1.57716		0.0367453	-5.21217
1	0.0175792		0.187473	-4.85591		0.0578584	-5.21038
2	0.018306		0.341498	-5.05014		0.079038	-5.2085
3	0.0186737		0.498985	-5.35769		0.100284	-5.20653
4	0.0188463		0.660011	-5.3364		0.121598	-5.20446
5	0.0190634		0.824656	-4.55703		0.142978	-5.20229
6	0.0194744		0.993	-3.46668		0.164426	-5.20001
7	0.020002		1.16513	-2.17112		0.185941	-5.19761
8	0.0204339		1.34112	-0.659101		0.207524	-5.19371
9	0.0206066		1.52107	-0.360874		0.229175	-5.18952
10	0.0203997		1.70507	-0.140614		0.250894	-5.18501
11	0.0197306		1.8932	-0.0581633		0.272682	-5.18015
12	0.0184997		2.08555	-0.0360458		0.294538	-5.1749
13	0.0166308		2.28223	-0.0647262		0.316463	-5.16922
14	0.0143917		2.48333	-0.0710418		0.338457	-5.16305
15	0.0124082		2.68895	0.267286		0.36052	-5.15634
16	0.0111033		2.89919	0.115823		0.382653	-5.14904
17	0.0103224		3.11415	0.13002		0.404856	-5.14106
18	0.00954746		3.33394	-0.0511523		0.427128	-5.13233
19	0.00839124		3.55868	-0.00694347		0.449471	-5.12274
20	0.00687662		3.78846	0.0856398		0.471884	-5.11218
21	0.00537944		4.02341	0.00647446		0.494368	-5.10052
22	0.00435967		4.26363	0.138063		0.516922	-5.08762
23	0.00399765		4.50926	-0.00320577		0.539548	-5.07328
24	0.00406545		4.7604	0.368705		0.562244	-5.0573
25	0.00440681		5.01719	0.185928		0.585013	-5.03943
26	0.00518076					0.607853	-5.01937
27	0.00638446					0.630764	-4.99677
28	0.00757298					0.653748	-4.97121
29	0.00839299					0.676805	-4.94219
30	0.00882238					0.699934	-4.9091
31	0.00899841					0.723136	-4.87122
32	0.00914137					0.746411	-4.82769
33	0.00934712					0.769759	-4.77748
34	0.00950854					0.793181	-4.71935
35	0.00946916					0.816676	-4.65187
36	0.00918392					0.840246	-4.57336
37	0.00879988					0.86389	-4.48194
38	0.00850556					0.887608	-4.37556
39	0.00832683					0.911401	-4.25209
40	0.00785214					0.935269	-4.10955
41	0.00666855					0.959212	-3.94634
42	0.00495008					0.983231	-3.76162
43	0.00347685					1.00733	-3.55568
44	0.00287924					1.0315	-3.33022
45	0.0031343					1.05574	-3.08857
46	0.00382635					1.08006	-2.83549
47	0.00464312					1.10446	-2.57691
48	0.00545767					1.12894	-2.3193
49	0.00617744					1.15349	-2.06907
50	0.00677494					1.17812	-1.83187
51	0.00724773					1.20283	-1.61213
52	0.00771188					1.22762	-1.41272
53	0.00832055					1.25248	-1.23494
54	0.00911694					1.27742	-1.07872
55	0.00988996					1.30244	-0.942947
56	0.0102967					1.32754	-0.825845
57	0.0102217					1.35272	-0.725329
58	0.00987773					1.37798	-0.639245
59	0.00968298					1.40332	-0.565547
60	0.00982592					1.42873	-0.502379
61	0.0101292					1.45423	-0.448113
62	0.0101755					1.47981	-0.401355
63	0.00963446					1.50547	-0.360923
64	0.00861954					1.53121	-0.325828
65	0.00759165					1.55703	-0.295244
66	0.00699241					1.58293	-0.268483
67	0.00698255					1.60891	-0.244972
68	0.00751296					1.63498	-0.224236
69	0.00847245					1.66112	-0.205877
70	0.00974648					1.68735	-0.189561
71	0.0111402					1.71366	-0.175009
72	0.0124882					1.74006	-0.161986
73	0.013774					1.76654	-0.150292
74	0.0152082					1.7931	-0.13976
75	0.0170501					1.81974	-0.130245
76	0.0192219					1.84647	-0.121624
77	0.0212484					1.87328	-0.113792
78	0.0226994					1.90018	-0.106659
79	0.0235325					1.92716	-0.100145
80	0.0239853					1.95423	-0.0941831
81	0.0242973					1.98138	-0.0887143
82	0.0244994					2.00862	-0.0836868
83	0.0242632					2.03594	-0.0790555
84	0.0233977					2.06336	-0.0747808
85	0.0220898					2.09085	-0.0708279
86	0.020699					2.11843	-0.0671658
87	0.0195214					2.1461	-0.0637675
88	0.0187589					2.17386	-0.0606087
89	0.0184312					2.2017	-0.0576678
90	0.0182819					2.22964	-0.0549258
91	0.0179811					2.25766	-0.0523654
92	0.0173323					2.28576	-0.0499713
93	0.0164475					2.31396	-0.0477297
94	0.0156236					2.34225	-0.0456281
95	0.0151325					2.37062	-0.0436554
96	0.0151076					2.39908	-0.0418015
97	0.0154455					2.42764	-0.0400571
98	0.015772					2.45628	-0.038414
99	0.0156498					2.48502	-0.0368647
100	0.0148813					2.51384	-0.0354023
101	0.0135632					2.54275	-0.0340205
102	0.0117982					2.57176	-0.0327137
103	0.00955998					2.60086	-0.0314767
104	0.00685268					2.63005	-0.0303045
105	0.00383413					2.65933	-0.029193
106	0.000777394					2.6887	-0.0281381
107	-0.00222002					2.71817	-0.0271359
108	-0.00516403					2.74772	-0.0261833
109	-0.0079692					2.77738	-0.025277
110	-0.0104399					2.80712	-0.0244141
111	-0.0125373					2.83696	-0.023592
112	-0.0144082					2.86689	-0.0228082
113	-0.0159459					2.89692	-0.0220604
114	-0.0166684					2.92704	-0.0213464
115	-0.0160324					2.95726	-0.0206644
116	-0.0138947					2.98757	-0.0200124
117	-0.0106371					3.01798	-0.0193888
118	-0.00698183					3.04848	-0.018792
119	-0.0036791					3.07908	-0.0182205
120	-0.00117457					3.10977	-0.0176729
121	0.000592005					3.14057	-0.017148
122	0.00218199					3.17145	-0.0166445
123	0.00419163					3.20244	-0.0161613
124	0.00694735					3.23353	-0.0156974
125	0.0101585					3.26471	-0.0152517
126	0.0130213					3.29599	-0.0148235
127	0.0147281					3.32736	-0.0144117
128	0.014881					3.35884	-0.0140155
129	0.0135751					3.39042	-0.0136343
130	0.0114674					3.42209	-0.0132672
131	0.00961145					3.45387	-0.0129137
132	0.00869851					3.48575	-0.012573
133	0.00875844					3.51772	-0.0122446
134	0.00938688					3.5498	-0.0119279
135	0.0101053					3.58198	-0.0116224
136	0.0105509					3.61425	-0.0113275
137	0.0105546					3.64664	-0.0110428
138	0.0100935					3.67912	-0.0107679
139	0.00925578					3.7117	-0.0105022
140	0.00845577					3.74439	-0.0102455
141	0.00837683					3.77718	-0.00999728
142	0.00942455					3.81008	-0.00975722
143	0.0112859					3.84307	-0.00952497
144	0.0131308					3.87618	-0.00930022
145	0.0142369					3.90938	-0.00908264
146	0.0145627					3.94269	-0.00887195
147	0.0146824					3.97611	-0.00866787
148	0.015185					4.00963	-0.00847013
149	0.016131					4.04325	-0.00827848
150	0.0172283					4.07699	-0.00809268
151	0.0183138					4.11083	-0.0079125
152	0.0193855					4.14477	-0.00773772
153	0.0204122					4.17882	-0.00756815
154	0.0212188					4.21298	-0.00740357
155	0.0215718					4.24725	-0.0072438
156	0.021274					4.28162	-0.00708867
157	0.02036					4.3161	-0.00693799
158	0.019123					4.3507	-0.00679161
159	0.0178749					4.3854	-0.00664937
160	0.0165072					4.42021	-0.00651112
161	0.0146347					4.45512	-0.00637672
162	0.0120691					4.49015	-0.00624603
163	0.00902592					4.52529	-0.00611892
164	0.00610944					4.56054	-0.00599526
165	0.00379576					4.59591	-0.00587494
166	0.00214974					4.63138	-0.00575785
167	0.00107027					4.66696	-0.00564386
168	0.000533873					4.70266	-0.00553287
169	0.000734083					4.73847	-0.00542479
170	0.00176628					4.77439	-0.00531953
171	0.00336135					4.81042	-0.00521697
172	0.00497655					4.84657	-0.00511704
173	0.00612988					4.88283	-0.00501965
174	0.00681927					4.91921	-0.00492472
175	0.00758374					4.9557	-0.00483217
176	0.00888536
177	0.0106407
178	0.0124168
179	0.0137217
180	0.0141771
181	0.0137194
182	0.0127799
183	0.012006
184	0.0117441
185	0.0118509
186	0.0120329
187	0.0123123
188	0.0126273
189	0.012688
190	0.0123699
191	0.011913
192	0.0118127
193	0.0124264
194	0.0137537
195	0.0156254
196	0.0178005
197	0.0199
198	0.0215156
199	0.0225271
200	0.023001
201	0.0227643
202	0.0215301
203	0.0194532
204	0.0173881
205	0.0160441
206	0.0152628
207	0.0144406
208	0.0130604
209	0.0109041
210	0.0081564
211	0.00537855
212	0.00335515
213	0.00247826
214	0.00244258
215	0.00269632
216	0.00275257
217	0.00227689
218	0.00109086
219	-0.000581573
220	-0.0018927
221	-0.00192879
222	-0.000442176
223	0.00189209
224	0.00414101
225	0.00581921
226	0.0069841
227	0.00807932
228	0.00967282
229	0.0119498
230	0.01474
231	0.0176178
232	0.0200738
233	0.0217865
234	0.0227358
235	0.0233757
236	0.0243619
237	0.0259673
238	0.0278317
239	0.0291705
240	0.0294784
241	0.0287657
242	0.0274387
243	0.0260453
244	0.025002
245	0.0244039
246	0.024047
247	0.0235651
248	0.0226142
249	0.0209016
250	0.0182143
251	0.0148863
252	0.01174
253	0.00937247
254	0.0077139
255	0.00628037
256	0.0047892
257	0.00335715
258	0.0022199
259	0.00132634
260	0.00053493
261	-0.000107921
262	-0.000499252
263	-0.000567119
264	-0.000472723
265	-0.000594532
266	-0.00127485
267	-0.00260953
268	-0.00444262
269	-0.00631055
270	-0.00776447
271	-0.00863005
272	-0.0087248
273	-0.00797366
274	-0.00659268
275	-0.00494624
276	-0.00340963
277	-0.00208519
278	-0.000777547
279	0.000647606
280	0.00220094
281	0.00382736
282	0.00526624
283	0.00620438
284	0.006343
285	0.00549975
286	0.00385695
287	0.00209576
288	0.000959817
289	0.000726611
290	0.0011356
291	0.00156055
292	0.00148731
293	0.000766862
294	-0.000380417
295	-0.00153673
296	-0.00227238
297	-0.00230843
298	-0.00161439
299	-0.000615981
300	5.22249e-12
301	-0.000241896
302	0.000442358
303	-0.00020617
304	-0.000719091
305	-0.000748341
306	-0.000472247
307	-0.00148646
308	-0.00503751
309	-0.0120072
310	-0.0225711
311	-0.0353654
312	-0.0477496
313	-0.0570732
314	-0.0616619
315	-0.0612715
316	-0.056982
317	-0.0503131
318	-0.0421878
319	-0.0325412
320	-0.0206611
321	-0.00588152
322	-0.000520381
323	0.00106128
324	0.0021443
325	1.55609e-12
326	0.00297116
327	1.1795e-12
328	0.00136337
329	-2.13163e-14
330	-0.00426512
331	0.00100375
332	0.00180726
333	0.00195557
334	0.00124355
335	-7.74492e-13
336	-0.00159986
337	-0.00262672
338	-0.00279016
339	-0.00192212
340	7.31859e-13
341	-0.00218219
342	-0.0036404
343	-0.00469256
344	-0.00540476
345	-0.00561516
346	-0.00503525
347	-0.00367776
348	-0.00193847
349	-0.000507092
350	1.91847e-13
351	0.00215842
352	0.00329957
353	0.00357494
354	0.00320023
355	0.00247941
356	0.00164506
357	0.000895168
358	0.000258827
359	-0.000145162
360	3.76588e-13
361	-0.00267301
362	-0.00428297
363	-0.00484269
364	-0.00451406
365	-0.00371237
366	-0.0028575
367	-0.00225558
368	-0.00182733
369	-0.00117056
370	1.91847e-13
371	0.00123216
372	0.00268087
373	0.00374835
374	0.00406347
375	0.00366245
376	0.00278882
377	0.00182575
378	0.00102609
379	0.00044131
380	3.12639e-13
381	0.000837775
382	0.00116754
383	0.000840146
384	1.89096e-05
385	-0.000943563
386	-0.00154534
387	-0.00147342
388	-0.000876586
389	-0.000250293
390	-3.90799e-13
391	0.000316769
392	0.000562741
393	0.000779959
394	0.000914051
395	0.00097918
396	0.00101746
397	0.000986591
398	0.000767279
399	0.000379938
400	-7.10543e-14
401	-0.00059383
402	-0.000958114
403	-0.00125198
404	-0.00154699
405	-0.00177191
406	-0.00184576
407	-0.00169523
408	-0.00126678
409	-0.000609474
410	-9.73444e-13
411	0.00100522
412	0.00141804
413	0.00144689
414	0.00149538
415	0.00185691
416	0.00253563
417	0.00316125
418	0.00308279
419	0.0019406
420	1.7053e-13
421	-0.000964065
422	-0.00154106
423	-0.00133082
424	-0.000542253
425	0.000349482
426	0.000969145
427	0.00111222
428	0.000723256
429	0.000111856
430	-3.2685e-13
431	-0.000992667
432	-0.000968544
433	-0.000548623
434	-0.000478932
435	-0.00109958
436	-0.00211461
437	-0.00277373
438	-0.00251892
439	-0.00145474
440	1.0516e-12
441	-0.000237926
442	-0.00070341
443	-0.00118475
444	-0.00132717
445	-0.00108164
446	-0.000680737
447	-0.000345485
448	-0.000158389
449	-9.58103e-05
450	-6.60805e-13
451	-0.00211783
452	-0.0038161
453	-0.00515098
454	-0.00650056
455	-0.00742172
456	-0.00913619
457	-0.012737
458	-0.0183465
459	-0.0262092
460	-0.0368539
461	-0.0511903
462	-0.070061
463	-0.0932998
464	-0.119351
465	-0.145843
466	-0.170212
467	-0.189968
468	-0.20303
469	-0.207913
470	-0.20393
471	-0.191107
472	-0.170185
473	-0.142544
474	-0.109788
475	-0.0735535
476	-0.0356011
477	-0.00151139
478	0.000143408
479	0.0297473
480	0.0264209
481	0.00120263
482	0.000286715
483	-6.52836e-05
484	-0.000392661
485	-3.55982e-12
486	-0.000241591
487	-0.00121508
488	-0.00105955
489	-1.41201e-05
490	-2.6219e-12
491	-9.1289e-06
492	-0.00057665
493	-0.000863659
494	-0.000117814
495	0.000451116
496	-0.00218745
497	-0.00307146
498	-0.00261506
499	-0.00139405
500	7.03437e-13
501	-0.0024578
502	-0.00452462
503	-0.00562009
504	-0.00551422
505	-0.00442423
506	-0.00284964
507	-0.00134504
508	-0.000329556
509	5.0293e-05
510	1.20792e-13
511	-0.00240389
512	-0.0039137
513	-0.00411431
514	-0.00318836
515	-0.00180451
516	-0.000713502
517	-0.000342526
518	-0.000543766
519	-0.00068779
520	-2.70006e-13
521	0.00111918
522	0.00282287
523	0.00419737
524	0.00460032
525	0.00400453
526	0.00285478
527	0.00158676
528	0.000554925
529	5.43326e-05
530	-1.77636e-13
531	0.00110833
532	0.00193999
533	0.00235902
534	0.00242386
535	0.00215879
536	0.00166947
537	0.00119395
538	0.000861627
539	0.000507125
540	-2.55795e-13
541	-0.000984338
542	-0.00133337
543	-0.00100253
544	-0.00051026
545	-0.00060186
546	-0.00153848
547	-0.0028166
548	-0.00344163
549	-0.00258007
550	1.49214e-13
551	0.000328202
552	0.00158843
553	0.00320411
554	0.00455908
555	0.00508892
556	0.00453764
557	0.00320766
558	0.00176761
559	0.000735815
560	7.10543e-14
561	0.00273262
562	0.00439801
563	0.00470906
564	0.00398377
565	0.00287419
566	0.0018453
567	0.000949258
568	0.000196076
569	-0.000209186
570	-4.83169e-13
571	-0.000209938
572	-0.000211021
573	-0.00051897
574	-0.00130186
575	-0.00225167
576	-0.00295118
577	-0.00318025
578	-0.00278981
579	-0.00168902
580	-3.33955e-13
581	0.00211263
582	0.00404312
583	0.00543593
584	0.00605477
585	0.00581151
586	0.00489063
587	0.00368596
588	0.0025123
589	0.00135943
590	-6.39488e-13
591	-0.00167632
592	-0.00364804
593	-0.005675
594	-0.00744268
595	-0.00843528
596	-0.00816698
597	-0.00666971
598	-0.00450567
599	-0.00219333
600	2.13163e-14
601	6.25825e-05
602	-0.000118469
603	-0.000213873
604	-5.55149e-06
605	0.000417454
606	0.000520636
607	-0.00122813
608	-0.00828767
609	-0.0190404
610	-0.034168
611	-0.053512
612	-0.0760558
613	-0.100416
614	-0.125302
615	-0.149652
616	-0.172262
617	-0.191462
618	-0.205188
619	-0.211506
620	-0.209101
621	-0.197656
622	-0.177865
623	-0.151262
624	-0.119952
625	-0.0863112
626	-0.0524852
627	-0.0202309
628	-0.00777516
629	-2.64322e-12
630	0.0243177
631	0.00391487
632	8.53742e-05
633	0.00235704
634	0.00297796
635	1.58451e-12
636	0.00120552
637	0.00169367
638	0.00170413
639	0.00114566
640	-8.73968e-13
641	-0.00177982
642	-0.00367738
643	-0.00502305
644	-0.00525451
645	-0.00448628
646	-0.00332294
647	-0.00230851
648	-0.00165909
649	-0.00111879
650	-8.88178e-13
651	-0.00238219
652	-0.00349384
653	-0.00369324
654	-0.00346974
655	-0.00304871
656	-0.00252592
657	-0.00203967
658	-0.00164064
659	-0.00111366
660	6.39488e-14
661	-0.00030645
662	0.000250191
663	0.00121255
664	0.00211027
665	0.00262276
666	0.00255995
667	0.00189958
668	0.000920571
669	9.57602e-05
670	-4.1922e-13
671	-0.0019679
672	-0.00252314
673	-0.00200776
674	-0.00123558
675	-0.00100407
676	-0.00143123
677	-0.0020281
678	-0.00219819
679	-0.00156
680	-5.7554e-13
681	0.00178878
682	0.00375121
683	0.00523327
684	0.00577264
685	0.00530462
686	0.00411354
687	0.00258182
688	0.00116675
689	0.000277459
690	-1.11555e-12
691	0.000365903
692	0.000856056
693	0.00134901
694	0.00187112
695	0.00223246
696	0.00213609
697	0.00154712
698	0.000763352
699	0.000170365
700	1.98952e-13
701	1.47722e-05
702	0.00028413
703	0.000592937
704	0.000711089
705	0.000539678
706	0.000172048
707	-0.000276819
708	-0.000616878
709	-0.000586658
710	8.52651e-14
711	0.000349875
712	0.000957663
713	0.00142571
714	0.00141567
715	0.000898536
716	0.000195746
717	-0.000345297
718	-0.000602519
719	-0.000508311
720	-4.76064e-13
721	0.00082531
722	0.00184316
723	0.00261628
724	0.00277085
725	0.00231696
726	0.00165672
727	0.00112538
728	0.000787475
729	0.000489262
730	-1.27898e-13
731	0.00148877
732	0.00234922
733	0.00256327
734	0.00239654
735	0.00221804
736	0.00219562
737	0.00219327
738	0.00193265
739	0.00124064
740	1.77636e-13
741	-0.00195277
742	-0.00386436
743	-0.00506645
744	-0.00522622
745	-0.0046225
746	-0.00376042
747	-0.00288532
748	-0.00201683
749	-0.00109737
750	-2.70006e-13
751	-0.000330469
752	-0.000105056
753	0.000133705
754	-0.000332881
755	-0.0061688
756	-0.0133719
757	-0.0217464
758	-0.0315719
759	-0.0434839
760	-0.0582241
761	-0.0763888
762	-0.0978458
763	-0.121472
764	-0.145262
765	-0.166999
766	-0.184899
767	-0.197706
768	-0.204557
769	-0.204934
770	-0.198605
771	-0.185585
772	-0.166252
773	-0.141225
774	-0.111526
775	-0.079039
776	-0.0463085
777	-0.0159493
778	0.00976242
779	0.0338348
780	0.0177018
781	0.00502305
782	0.00397882
783	0.00115629
784	0.00224685
785	1.78346e-12
786	0.00199179
787	0.00246807
788	0.00196168
789	0.000914705
790	9.52127e-13
791	-0.00383158
792	-0.00598776
793	-0.00654437
794	-0.00609163
795	-0.00536806
796	-0.00487178
797	-0.00452347
798	-0.00384744
799	-0.00238993
800	3.97904e-13
801	-0.000714073
802	-0.00137932
803	-0.00220266
804	-0.00294482
805	-0.00347398
806	-0.00393839
807	-0.00421194
808	-0.00381102
809	-0.00235252
810	-1.09424e-12
811	-2.03525e-05
812	-0.000294585
813	-0.000808269
814	-0.00128167
815	-0.00157127
816	-0.00168314
817	-0.00164576
818	-0.00139607
819	-0.000866101
820	-3.2685e-13
821	-0.0015386
822	-0.00249269
823	-0.00305719
824	-0.00339359
825	-0.0032713
826	-0.00252882
827	-0.00146713
828	-0.000618578
829	-0.000207951
830	-2.98428e-13
831	0.00155785
832	0.00307259
833	0.00431246
834	0.0052481
835	0.00587722
836	0.00604948
837	0.00546358
838	0.00400694
839	0.00199128
840	7.95808e-13
841	-0.00199512
842	-0.00303886
843	-0.00312237
844	-0.00263875
845	-0.00212773
846	-0.00203259
847	-0.0022808
848	-0.00233829
849	-0.00167662
850	8.10019e-13
851	0.00177956
852	0.00397673
853	0.00568506
854	0.0061721
855	0.0053249
856	0.00366628
857	0.00194583
858	0.000730622
859	0.000174863
860	-5.8975e-13
861	0.000626915
862	0.000702155
863	-2.39092e-05
864	-0.00143224
865	-0.00287724
866	-0.00360609
867	-0.0033284
868	-0.00226568
869	-0.000962116
870	-1.1724e-12
871	-0.000574024
872	-0.00179135
873	-0.00306986
874	-0.00386079
875	-0.00383637
876	-0.00291027
877	-0.0014461
878	-0.000137111
879	0.000413315
880	8.52651e-14
881	-0.000581087
882	-0.000992993
883	-0.00077037
884	7.86309e-05
885	0.00122128
886	0.00210502
887	0.00231505
888	0.00186508
889	0.00101301
890	7.38964e-13
891	-0.000226841
892	-0.000380031
893	-0.000490935
894	-0.000512365
895	-0.000481372
896	-0.0004116
897	-0.000252715
898	-1.90754e-05
899	0.000144382
900	9.37916e-13
901	-0.000590378
902	-0.00149343
903	-0.00200227
904	-0.00185831
905	-0.00117517
906	-0.00045649
907	-0.0028181
908	-0.0130715
909	-0.0259177
910	-0.0415442
911	-0.0597194
912	-0.079967
913	-0.101699
914	-0.124164
915	-0.14641
916	-0.167063
917	-0.184407
918	-0.196662
919	-0.202427
920	-0.201048
921	-0.192526
922	-0.177503
923	-0.15714
924	-0.132764
925	-0.105857
926	-0.0782185
927	-0.0518206
928	-0.0287376
929	-0.0109967
930	3.97904e-13
931	-0.000152298
932	0.00200239
933	0.00595452
934	0.0048851
935	-2.98428e-13
936	0.000823704
937	0.000348665
938	-0.000397456
939	-0.000601992
940	2.6148e-12
941	-0.0038061
942	-0.00669416
943	-0.00849676
944	-0.00910616
945	-0.00860642
946	-0.00727819
947	-0.00535396
948	-0.00314438
949	-0.00117851
950	-1.29319e-12
951	-0.00164662
952	-0.00360943
953	-0.0050846
954	-0.00555646
955	-0.00521116
956	-0.00462714
957	-0.00412654
958	-0.00356
959	-0.00239001
960	-9.02389e-13
961	-0.00108168
962	-0.00128451
963	-0.00126174
964	-0.00148047
965	-0.00200541
966	-0.00256291
967	-0.00279742
968	-0.00243636
969	-0.00143066
970	-2.84217e-14
971	0.000406646
972	0.000482876
973	7.35146e-05
974	-0.000601243
975	-0.00102196
976	-0.000922013
977	-0.000457842
978	3.52447e-05
979	0.000216566
980	3.41061e-13
981	-0.000859065
982	-0.00189168
983	-0.00288315
984	-0.00350726
985	-0.00363978
986	-0.00329325
987	-0.00258924
988	-0.00164633
989	-0.000673283
990	-1.25056e-12
991	0.000747132
992	0.00110315
993	0.00142964
994	0.001896
995	0.00242224
996	0.0027567
997	0.00265202
998	0.00207157
999	0.00111639
1000	-8.17124e-13
1001	-0.00126184
1002	-0.00170399
1003	-0.00142178
1004	-0.000875055
1005	-0.000444853
1006	-0.000234516
1007	-0.000131439
1008	-0.000110791
1009	-0.000131515
1010	-9.59233e-13
1011	0.000166247
1012	0.000578395
1013	0.00115284
1014	0.00160962
1015	0.00170422
1016	0.00135226
1017	0.000674453
1018	5.61061e-05
1019	-0.000152377
1020	-5.82645e-13
1021	0.000901932
1022	0.001494
1023	0.00177718
1024	0.00195298
1025	0.00204608
1026	0.00177291
1027	0.00105727
1028	0.000222241
1029	-0.000240887
1030	-3.21876e-12
1031	-0.000286815
1032	-0.000391535
1033	-0.000614303
1034	-0.000935948
1035	-0.00110859
1036	-0.00093515
1037	-0.000571023
1038	-0.00029175
1039	-0.000156282
1040	-2.21689e-12
1041	0.00111495
1042	0.00221909
1043	0.00290346
1044	0.0029899
1045	0.00261251
1046	0.00195168
1047	0.0012298
1048	0.000708932
1049	0.000389547
1050	1.38556e-12
1051	-0.00251375
1052	-0.00500942
1053	-0.00716849
1054	-0.00928521
1055	-0.0122885
1056	-0.0162421
1057	-0.022454
1058	-0.0321206
1059	-0.0456332
1060	-0.0629155
1061	-0.0833648
1062	-0.106067
1063	-0.129937
1064	-0.153709
1065	-0.175682
1066	-0.193667
1067	-0.205245
1068	-0.207815
1069	-0.199103
1070	-0.178213
1071	-0.146342
1072	-0.10623
1073	-0.0611374
1074	-0.0138854
1075	-0.00117625
1076	0.000907335
1077	1.27898e-12
1078	0.00348726
1079	6.11067e-13
1080	0.0227419
1081	0.00407746
1082	0.00173586
1083	0.00584685
1084	0.00428555
1085	4.07141e-12
1086	2.10966e-05
1087	0.000249365
1088	0.000472038
1089	0.000360957
1090	1.25056e-12
1091	-0.00361456
1092	-0.00676511
1093	-0.0090623
1094	-0.0101281
1095	-0.00980088
1096	-0.00837926
1097	-0.00639764
1098	-0.00432883
1099	-0.00229299
1100	-7.60281e-13
1101	-0.00360627
1102	-0.00609773
1103	-0.00749836
1104	-0.00810751
1105	-0.00820399
1106	-0.00787449
1107	-0.00697362
1108	-0.00537275
1109	-0.00306473
1110	1.71241e-12
1111	-0.00063638
1112	-0.000662974
1113	-0.000647735
1114	-0.00116289
1115	-0.0021795
1116	-0.00319429
1117	-0.00360942
1118	-0.003081
1119	-0.00175084
1120	-2.13163e-13
1121	0.000139881
1122	0.0001179
1123	-0.000259514
1124	-0.000906024
1125	-0.00151852
1126	-0.0017396
1127	-0.00138093
1128	-0.000607901
1129	3.77624e-05
1130	1.15818e-12
1131	0.000282772
1132	4.7169e-05
1133	-0.000273912
1134	-0.000479523
1135	-0.000521001
1136	-0.000365405
1137	-8.94688e-05
1138	0.000169563
1139	0.000240652
1140	-9.9476e-14
1141	-0.000537494
1142	-0.000896632
1143	-0.000894649
1144	-0.000467487
1145	0.000102443
1146	0.000310834
1147	-0.000116356
1148	-0.000768399
1149	-0.000899612
1150	5.54223e-13
1151	0.00139559
1152	0.00319216
1153	0.00463148
1154	0.00498773
1155	0.00401878
1156	0.0022276
1157	0.000525563
1158	-0.000453108
1159	-0.000541985
1160	9.166e-13
1161	0.00181884
1162	0.00316934
1163	0.00353776
1164	0.00297879
1165	0.00208272
1166	0.00145689
1167	0.00118573
1168	0.00099132
1169	0.000614642
1170	1.13687e-12
1171	-0.00105865
1172	-0.00221999
1173	-0.00331007
1174	-0.00417084
1175	-0.0047284
1176	-0.00496702
1177	-0.00466947
1178	-0.00362238
1179	-0.0019336
1180	-1.27898e-12
1181	0.00182464
1182	0.00296036
1183	0.00313043
1184	0.00238241
1185	0.0011922
1186	0.000306826
1187	0.000196337
1188	0.000613189
1189	0.000754694
1190	2.91323e-13
1191	-0.00128722
1192	-0.00299499
1193	-0.00454126
1194	-0.00534083
1195	-0.00493117
1196	-0.00346989
1197	-0.00172364
1198	-0.000464965
1199	2.93636e-05
1200	-1.56319e-12
1201	-0.00163846
1202	-0.00262891
1203	-0.00251748
1204	-0.00132877
1205	0.000211357
1206	0.000961455
1207	-0.00093515
1208	-0.00696876
1209	-0.017718
1210	-0.0332938
1211	-0.0529576
1212	-0.0755412
1213	-0.0998705
1214	-0.124694
1215	-0.148293
1216	-0.168415
1217	-0.182567
1218	-0.188341
1219	-0.183815
1220	-0.168053
1221	-0.141225
1222	-0.104709
1223	-0.0610746
1224	-0.0135467
1225	0.0359934
1226	0.00244744
1227	-4.07852e-12
1228	0.0038471
1229	-6.60094e-12
1230	0.0191792
1231	0.00254992
1232	0.00694519
1233	0.00973783
1234	0.0067362
1235	5.61329e-12
1236	-0.00147043
1237	-0.00300924
1238	-0.00350044
1239	-0.00246454
1240	-3.82983e-12
1241	-0.00274284
1242	-0.00499252
1243	-0.00721461
1244	-0.00957475
1245	-0.0115519
1246	-0.0122891
1247	-0.0112896
1248	-0.00863251
1249	-0.00469964
1250	-7.74492e-13
1251	-0.00254291
1252	-0.00476639
1253	-0.0064872
1254	-0.00752826
1255	-0.00781805
1256	-0.00737777
1257	-0.00628857
1258	-0.004588
1259	-0.00243519
1260	-2.06057e-13
1261	-0.000609125
1262	-0.000990986
1263	-0.00113386
1264	-0.000993959
1265	-0.000545064
1266	-1.05115e-05
1267	0.00024206
1268	6.39697e-05
1269	-0.000192539
1270	5.7554e-13
1271	0.00116089
1272	0.00267875
1273	0.00420744
1274	0.00543752
1275	0.00598048
1276	0.00550632
1277	0.00413361
1278	0.00242009
1279	0.000938707
1280	-1.76925e-12
1281	0.000350006
1282	0.00121175
1283	0.00208778
1284	0.00227089
1285	0.00138802
1286	-0.000161414
1287	-0.0014742
1288	-0.00184223
1289	-0.00118322
1290	1.64135e-12
1291	0.00100156
1292	0.00175538
1293	0.00226861
1294	0.00255252
1295	0.0026662
1296	0.00259394
1297	0.00224317
1298	0.00159263
1299	0.000777526
1300	-8.81073e-13
1301	0.000313593
1302	0.000831009
1303	0.00129181
1304	0.00153411
1305	0.00156157
1306	0.00129806
1307	0.000697834
1308	-6.56716e-06
1309	-0.000364574
1310	-3.69482e-13
1311	-0.000263885
1312	-0.000206558
1313	-0.000125607
1314	-0.000126288
1315	-0.000139797
1316	-3.88197e-05
1317	0.000170343
1318	0.000283518
1319	0.000168511
1320	1.11555e-12
1321	5.23262e-05
1322	0.00101543
1323	0.00256485
1324	0.00380699
1325	0.00410401
1326	0.00344938
1327	0.00229017
1328	0.00118752
1329	0.000401598
1330	1.59872e-12
1331	3.00581e-05
1332	-9.81837e-05
1333	-0.000500315
1334	-0.00111739
1335	-0.00185935
1336	-0.00248592
1337	-0.00262596
1338	-0.00207877
1339	-0.00102659
1340	-1.93978e-12
1341	-0.000329553
1342	-0.000970854
1343	-0.00121663
1344	-0.000826509
1345	-0.000146936
1346	0.000384664
1347	0.000654561
1348	0.000756049
1349	0.000579229
1350	1.35003e-13
1351	1.46288e-05
1352	-8.77029e-05
1353	-0.000106021
1354	1.25166e-05
1355	0.000177093
1356	-1.44895e-05
1357	-0.00124761
1358	-0.00438611
1359	-0.0104039
1360	-0.0199652
1361	-0.0334207
1362	-0.0505282
1363	-0.0700205
1364	-0.0898224
1365	-0.107778
1366	-0.122247
1367	-0.131953
1368	-0.135444
1369	-0.13112
1370	-0.117823
1371	-0.095395
1372	-0.0647524
1373	-0.0276638
1374	-0.00939421
1375	5.45697e-12
1376	0.00155412
1377	-4.89564e-12
1378	0.00336595
1379	4.69669e-12
1380	0.0195295
1381	0.0138399
1382	0.0196398
1383	0.0182631
1384	0.0110837
1385	-4.88853e-12
1386	0.000175776
1387	2.23688e-05
1388	7.62652e-05
1389	0.000153373
1390	-2.78533e-12
1391	-0.00509405
1392	-0.00973083
1393	-0.0130188
1394	-0.0143501
1395	-0.0137427
1396	-0.0117561
1397	-0.00914548
1398	-0.00641243
1399	-0.00349712
1400	-2.27374e-13
1401	-0.00298396
1402	-0.0046734
1403	-0.00506746
1404	-0.00455017
1405	-0.0037396
1406	-0.0031493
1407	-0.00283122
1408	-0.00247398
1409	-0.00165649
1410	3.83693e-13
1411	-0.000633561
1412	-0.000518671
1413	0.000118381
1414	0.000902687
1415	0.00145948
1416	0.00166402
1417	0.0016798
1418	0.00151702
1419	0.000982817
1420	-2.84217e-14
1421	-0.000631156
1422	-0.00119516
1423	-0.00147937
1424	-0.00139806
1425	-0.00104909
1426	-0.000784721
1427	-0.000936678
1428	-0.00129121
1429	-0.00120803
1430	1.4353e-12
1431	0.000221935
1432	0.0010705
1433	0.00191549
1434	0.00232103
1435	0.0021208
1436	0.0013484
1437	0.000210109
1438	-0.000792872
1439	-0.000966443
1440	1.99663e-12
1441	0.00227992
1442	0.00434264
1443	0.00533455
1444	0.00488019
1445	0.00336065
1446	0.00175762
1447	0.00089096
1448	0.000797649
1449	0.000752357
1450	-2.93454e-12
1451	2.63585e-06
1452	-0.000755141
1453	-0.00176046
1454	-0.00264507
1455	-0.00325203
1456	-0.00334429
1457	-0.00276841
1458	-0.00177832
1459	-0.000779523
1460	9.37916e-13
1461	-0.000802487
1462	-0.00172277
1463	-0.00239306
1464	-0.00249664
1465	-0.00217475
1466	-0.00185055
1467	-0.00170978
1468	-0.00160543
1469	-0.00114214
1470	-2.20268e-12
1471	0.000469909
1472	0.000966969
1473	0.00118111
1474	0.00114899
1475	0.00100395
1476	0.000789383
1477	0.000573172
1478	0.000415056
1479	0.000273803
1480	7.38964e-13
1481	0.000334107
1482	0.000425643
1483	0.00030107
1484	7.40766e-05
1485	-0.000113554
1486	-0.000200798
1487	-0.000146642
1488	-4.36799e-05
1489	-6.79401e-05
1490	1.21503e-12
1491	0.000224408
1492	0.000765848
1493	0.00114245
1494	0.0010321
1495	0.000557123
1496	2.55505e-05
1497	-0.000300739
1498	-0.000353842
1499	-0.000195478
1500	2.03215e-12
1501	0.000328293
1502	0.000339937
1503	0.000417879
1504	0.000614785
1505	0.000688552
1506	0.00206588
1507	0.00607612
1508	0.00800057
1509	0.00673705
1510	0.00162703
1511	-0.0107498
1512	-0.0264853
1513	-0.0427921
1514	-0.0582881
1515	-0.0717862
1516	-0.0820614
1517	-0.0876612
1518	-0.0868762
1519	-0.0781766
1520	-0.0607847
1521	-0.0352133
1522	-0.00322137
1523	-0.00110387
1524	-0.000314794
1525	3.42482e-12
1526	0.00184721
1527	5.66303e-12
1528	0.00313158
1529	8.05045e-12
1530	0.0126556
1531	0.0127184
1532	0.0175654
1533	0.0156471
1534	0.00900875
1535	-1.06581e-13
1536	-0.00185299
1537	-0.00294028
1538	-0.00283906
1539	-0.00169955
1540	-2.55085e-12
1541	-0.00437401
1542	-0.00835781
1543	-0.0112886
1544	-0.0125463
1545	-0.0120675
1546	-0.0102624
1547	-0.00778279
1548	-0.00508835
1549	-0.00244621
1550	5.68434e-13
1551	-0.00100846
1552	-0.0017691
1553	-0.00188608
1554	-0.00118203
1555	0.00027537
1556	-0.00118807
1557	-0.00197481
1558	-0.00200234
1559	-0.00131078
1560	2.65743e-12
1561	-0.000802446
1562	-0.00110756
1563	-0.00114548
1564	-0.00123459
1565	-0.00147608
1566	-0.00159739
1567	-0.0013488
1568	-0.000812679
1569	-0.000294588
1570	-1.42109e-12
1571	-0.000308693
1572	-0.000939564
1573	-0.00165509
1574	-0.00206157
1575	-0.00189364
1576	-0.00129466
1577	-0.000682917
1578	-0.000277709
1579	-6.61241e-05
1580	1.03029e-12
1581	0.000146427
1582	-4.33127e-05
1583	-0.000474477
1584	-0.000959552
1585	-0.00138661
1586	-0.00164853
1587	-0.00156908
1588	-0.00107648
1589	-0.000432029
1590	-8.45546e-13
1591	-0.00123214
1592	-0.00268483
1593	-0.00391348
1594	-0.00447977
1595	-0.0041686
1596	-0.00301309
1597	-0.00140854
1598	-4.6358e-05
1599	0.000458578
1600	1.34293e-12
1601	0.0015373
1602	0.00316181
1603	0.00477224
1604	0.00583378
1605	0.00592115
1606	0.00493635
1607	0.00318626
1608	0.00138244
1609	0.00020888
1610	1.49214e-13
1611	-0.00115116
1612	-0.00196241
1613	-0.00273442
1614	-0.0034374
1615	-0.00398419
1616	-0.00427685
1617	-0.0040603
1618	-0.00310175
1619	-0.00151124
1620	-5.96856e-13
1621	0.00067608
1622	0.000943569
1623	0.00128156
1624	0.00197629
1625	0.00291897
1626	0.00365732
1627	0.00376709
1628	0.00306217
1629	0.00167954
1630	9.166e-13
1631	0.000775213
1632	0.00168221
1633	0.002232
1634	0.0019627
1635	0.000847377
1636	-0.000718718
1637	-0.00212234
1638	-0.00273869
1639	-0.00200478
1640	1.22213e-12
1641	0.00102161
1642	0.00185579
1643	0.0020517
1644	0.00155387
1645	0.000665545
1646	-0.000222382
1647	-0.000758096
1648	-0.000726877
1649	-0.000289558
1650	-1.81899e-12
1651	0.000411187
1652	2.80014e-05
1653	-0.000479998
1654	-0.00069441
1655	-0.000459993
1656	-7.89234e-06
1657	0.000808607
1658	0.00416623
1659	0.00510581
1660	0.0027913
1661	-0.00301952
1662	-0.0158561
1663	-0.0302092
1664	-0.0442746
1665	-0.0565225
1666	-0.0658059
1667	-0.0710657
1668	-0.0710646
1669	-0.0645496
1670	-0.0507431
1671	-0.0298665
1672	-0.00284416
1673	-0.00283479
1674	-0.00219467
1675	8.73257e-12
1676	0.0014727
1677	3.06244e-12
1678	0.00335966
1679	-6.50857e-12
1680	0.0135203
1681	0.0101947
1682	0.0139851
1683	0.0126058
1684	0.00755158
1685	4.90985e-12
1686	0.00143717
1687	0.00152363
1688	0.000749041
1689	-0.000133866
1690	-1.10134e-12
1691	-0.00397479
1692	-0.005928
1693	-0.00645551
1694	-0.00646064
1695	-0.00668784
1696	-0.00723533
1697	-0.00748418
1698	-0.00663168
1699	-0.00411756
1700	-4.02167e-12
1701	0.00102566
1702	0.00176159
1703	0.00159497
1704	0.000883237
1705	0.000581899
1706	0.00101979
1707	-0.000663369
1708	-0.0010358
1709	-0.000591096
1710	-7.7236e-12
1711	0.000127585
1712	5.15516e-05
1713	-7.68082e-05
1714	-0.000125755
1715	-5.66948e-05
1716	0.000145416
1717	0.000518502
1718	0.000873695
1719	0.000809128
1720	1.77636e-12
1721	-0.00011777
1722	-0.000800115
1723	-0.00147084
1724	-0.00164661
1725	-0.00128664
1726	-0.000699418
1727	-0.000294278
1728	-0.00027321
1729	-0.000319849
1730	-1.58451e-12
1731	-0.000438015
1732	-0.000648435
1733	-0.00087313
1734	-0.00106255
1735	-0.00106761
1736	-0.000902351
1737	-0.000824638
1738	-0.000979504
1739	-0.00096309
1740	-1.00187e-12
1741	0.000298806
1742	0.00133573
1743	0.0022857
1744	0.00255598
1745	0.00213177
1746	0.00135718
1747	0.00058438
1748	2.28624e-06
1749	-0.000246851
1750	1.49214e-13
1751	0.000692749
1752	0.00169141
1753	0.00239902
1754	0.00232813
1755	0.00139088
1756	8.04112e-05
1757	-0.000816943
1758	-0.000909173
1759	-0.000443778
1760	-2.27374e-12
1761	0.000745727
1762	0.000602864
1763	-0.000319725
1764	-0.00163957
1765	-0.00281505
1766	-0.00333762
1767	-0.00297629
1768	-0.00197128
1769	-0.000846094
1770	1.8332e-12
1771	-7.92517e-05
1772	-0.000272026
1773	-0.000291212
1774	8.74191e-06
1775	0.000545105
1776	0.00110956
1777	0.00141745
1778	0.00124134
1779	0.000665683
1780	-1.7053e-13
1781	-0.000246322
1782	-0.000322909
1783	-0.000106681
1784	0.000399871
1785	0.00100538
1786	0.00141909
1787	0.00135851
1788	0.000842198
1789	0.000257006
1790	7.95808e-13
1791	0.000587011
1792	0.00128917
1793	0.00173083
1794	0.0017017
1795	0.00119011
1796	0.000416999
1797	-0.000230431
1798	-0.000551628
1799	-0.000490797
1800	1.40687e-12
1801	0.000850445
1802	0.00164903
1803	0.00188965
1804	0.00163469
1805	0.00126414
1806	0.00104861
1807	0.000829395
1808	-9.94293e-05
1809	0.00366435
1810	0.0057256
1811	0.00433978
1812	-0.000130103
1813	-0.0134184
1814	-0.0283403
1815	-0.0423858
1816	-0.0540841
1817	-0.0619075
1818	-0.0645436
1819	-0.0611099
1820	-0.051087
1821	-0.034391
1822	-0.0113746
1823	-0.00612183
1824	-0.00415269
1825	-6.11777e-12
1826	0.00107612
1827	1.57812e-11
1828	0.00292869
1829	1.23919e-11
1830	0.0157368
1831	0.0115517
1832	0.0165539
1833	0.0154883
1834	0.00942296
1835	4.583e-12
1836	0.000184108
1837	-0.000288429
1838	-0.000765774
1839	-0.000776268
1840	-5.11591e-13
1841	-0.00419647
1842	-0.00774683
1843	-0.0106514
1844	-0.0126303
1845	-0.0134318
1846	-0.0129291
1847	-0.0110209
1848	-0.00780306
1849	-0.0039049
1850	-1.35003e-13
1851	-0.00192138
1852	-0.00366152
1853	-0.00479417
1854	-0.00505937
1855	-0.0044801
1856	-0.00322769
1857	-0.00171395
1858	-0.000554168
1859	-4.31615e-05
1860	-1.21503e-12
1861	-0.000745987
1862	-0.00124348
1863	-0.0014833
1864	-0.00149621
1865	-0.00128242
1866	-0.000984598
1867	-0.000790196
1868	-0.000650048
1869	-0.000413886
1870	4.1922e-12
1871	-0.00166743
1872	-0.00290878
1873	-0.0036355
1874	-0.00372487
1875	-0.00322087
1876	-0.00230267
1877	-0.00114701
1878	-7.66604e-05
1879	0.000433268
1880	1.39266e-12
1881	0.00110422
1882	0.00167798
1883	0.00218302
1884	0.00279901
1885	0.00338591
1886	0.00362427
1887	0.00326424
1888	0.00234083
1889	0.00113941
1890	1.35714e-12
1891	-0.00114158
1892	-0.00156572
1893	-0.00113886
1894	8.64864e-07
1895	-0.00028246
1896	-0.00170173
1897	-0.00258291
1898	-0.00263934
1899	-0.00172353
1900	-3.63798e-12
1901	0.00178641
1902	0.00316974
1903	0.00375474
1904	0.00359788
1905	0.00318929
1906	0.00299263
1907	0.00292685
1908	0.00258492
1909	0.00162763
1910	-4.83169e-13
1911	-0.000916327
1912	-0.00211391
1913	-0.00336597
1914	-0.00421088
1915	-0.00427453
1916	-0.00359888
1917	-0.00252257
1918	-0.00142329
1919	-0.000548804
1920	-2.65743e-12
1921	0.000303711
1922	0.000642208
1923	0.00125815
1924	0.0021219
1925	0.00284576
1926	0.00310977
1927	0.00289448
1928	0.00231377
1929	0.00136702
1930	8.45546e-13
1931	-0.0010511
1932	-0.00173845
1933	-0.0018355
1934	-0.00151381
1935	-0.0011053
1936	-0.000863549
1937	-0.000900071
1938	-0.00102494
1939	-0.000814273
1940	5.40012e-13
1941	0.000290508
1942	0.000504137
1943	0.000198349
1944	-0.000727532
1945	-0.00183579
1946	-0.00251656
1947	-0.00239757
1948	-0.00159638
1949	-0.000596229
1950	3.76588e-13
1951	0.00101349
1952	0.000839392
1953	4.01827e-05
1954	0.000927745
1955	0.00146526
1956	0.00154189
1957	0.000773739
1958	-0.000679187
1959	0.00182935
1960	0.001549
1961	5.93917e-05
1962	-0.00930044
1963	-0.0236734
1964	-0.0372951
1965	-0.0486912
1966	-0.0566517
1967	-0.0599306
1968	-0.0573741
1969	-0.0483993
1970	-0.0331838
1971	-0.0124579
1972	0.00165202
1973	-0.00129573
1974	-0.00122194
1975	2.41585e-13
1976	0.00188047
1977	-1.67191e-11
1978	0.00331719
1979	-7.43228e-12
1980	0.00892344
1981	0.00987769
1982	0.0140802
1983	0.0130733
1984	0.00787737
1985	3.88667e-12
1986	-0.000330275
1987	-0.00117338
1988	-0.00183697
1989	-0.00161892
1990	2.79954e-12
1991	-0.00259837
1992	-0.00393577
1993	-0.00421309
1994	-0.003366
1995	-0.00132373
1996	-0.0026907
1997	-0.00399315
1998	-0.00368592
[truncated: 2,502 more rows]

## Sheet: Figure 4d
	TH		VMAT2		SOD2
	mean	S.E.M.	mean	S.E.M.	mean	S.E.M.
DMSO ctrl	1		1		1
0.1 µM 36	1.41397	0.299393	1.92465	0.477552	1.30813	0.314319
0.3 µM 36	1.60305	0.240393	1.79052	0.194344	1.89357	0.599274
10 µM 29	1.04174	0.334393	0.912372	0.246545	1.13108	0.124027

## Sheet: Figure 4e
	relative activation [%] - reference agonist = 100%
	3 µM 36			DMSO ctrl
THRa	0.0701195	0.0818837	0.0634498	0.110383	0.198144	0.104292
RARa	0.174715	0.388252	0.324041	0.325439	0.40611	0.573882
PPARa	1.66853	2.63034	1.8698	1.1899	1.48052	1.33296
PPAR?	10.3726	9.95979	8.28102	7.62265	7.26546	9.59379
PPARd	4.50152	5.18079	2.92569	6.06014	4.01753	7.42974
VDR	4.84	6.73	2.93	3.47	2.86	2.88
FXR	0.311487	0.333185	0.363288	0.395726	0.385331	0.406843
LXRa	2.02153	2.10237	1.6696	3.30228	2.44687	1.87308
RXRa	0.348113	0.359986	0.47	0.631023	1.02323	0.930931

## Sheet: Figure 4f
	rel. absorbance (450 nm) [%]
	DMSO ctrl	10 µM 36	10 µM AQ	30 µM AQ
N27	100	94	36.5206	20.7645
	100	99	38.6399	22.1587
	100	90	40.1071	22.5454
	100	91	39.3472	23.2791
HEK293T	100	94.66	75.3134	46.7019
	100	80.44	70.1215	46.7424
	100	85.45	75.1339	47.1964

## Sheet: Figure 4g
logPe (PAMPA)						logPe (BBB)
34	36	42	41	propranolol		36	42	antipyrine
-5.47806	-5.64667	-5.85749	-5.68363	-5.09626		-4.64047	-5.04902	-4.6402
-5.49082	-5.64667	-5.82235	-5.70819	-5.10944		-4.72946	-5.05924	-4.7739
-5.48921	-5.64225	-5.78928	-5.67406	-5.10066		-4.72456	-4.94569	-4.61994
-5.4212	-5.64667	-5.84553	-5.7032	-5.08742		-4.68677	-5.04565	-4.61994
-5.4577	-5.6601	-5.80558	-5.72341	-5.04247		-4.68107	-4.95963	-4.57808
-5.4577	-5.6738	-5.82235	-5.7183	-5.06961		-4.74947	-4.96531	-4.64709

[truncated: 5 more sheets: Figure 4h, Figure 5a, Figure 5c, Figure 5d, Figure 5e]
